# Supplementary material for: A new ortho­rhom­bic polymorph of 1,1′-seleno­bis­(N,N-diethyl­sulfanecarbothio­amide)
Source: Acta Crystallogr Sect E Struct Rep Online. 2011 Jan 15;67(Pt 2):o411. doi: 10.1107/S1600536811000511 (PMC3051749; doi:10.1107/S1600536811000511)
Supplement: Supplementary file 2 [file e-67-0o411-Isup2.hkl]

# 
# h,k,l, Fc-squared, Fo-squared, sigma(Fo-squared) and status flag 
# 
data_I
_shelx_title ' 500r in Pca2(1)' 
_shelx_refln_list_code          4 
_shelx_F_calc_maximum      339.84 
_exptl_crystal_F_000      1536.00 
_reflns_d_resolution_high  0.8409 
 
loop_ 
 _symmetry_equiv_pos_as_xyz 
 'x, y, z' 
 '-x, -y, z+1/2' 
 'x+1/2, -y, z' 
 '-x+1/2, y, z+1/2' 
 
_cell_length_a    16.0338 
_cell_length_b    15.6376 
_cell_length_c    13.5880 
_cell_angle_alpha  90.000 
_cell_angle_beta   90.000 
_cell_angle_gamma  90.000 
 
_shelx_F_squared_multiplier     1.000 
 
loop_ 
 _refln_index_h 
 _refln_index_k 
 _refln_index_l 
 _refln_F_squared_calc 
 _refln_F_squared_meas 
 _refln_F_squared_sigma 
 _refln_observed_status 
   0   1 -16      105.05      110.43     74.70 o 
   1   1 -16       40.22       25.69     53.20 o 
   2   1 -16        4.95        0.00     43.55 o 
   0   2 -16      648.98      669.45     92.63 o 
   1   2 -16       31.30       42.22     35.13 o 
   6   0 -15       16.31       75.97     45.05 o 
   1   1 -15       87.31       36.01     44.72 o 
   2   1 -15      656.12      737.65    113.13 o 
   3   1 -15      289.86      357.66     69.46 o 
   4   1 -15       58.15       32.00     66.58 o 
   5   1 -15      121.38       90.94     73.62 o 
   6   1 -15       89.80      164.47     50.50 o 
   7   1 -15       27.08       10.92     38.38 o 
   1   2 -15      176.39      170.52     40.33 o 
   2   2 -15      220.02      279.28     45.33 o 
   3   2 -15       61.57       87.33     44.10 o 
   4   2 -15       61.47      148.78     73.08 o 
   5   2 -15      309.14      335.73     72.62 o 
   6   2 -15       71.68      117.18     41.92 o 
   1   3 -15      187.19      170.95     41.15 o 
   2   3 -15      185.55      214.84     42.84 o 
   3   3 -15      181.56      141.27     47.85 o 
   4   3 -15      158.80      205.47     63.92 o 
   5   3 -15       23.33       44.12     57.03 o 
   6   3 -15      177.62      137.94     43.87 o 
   1   4 -15       14.92       50.43     36.72 o 
   2   4 -15      196.74      133.04     40.16 o 
   3   4 -15      189.47      274.49     54.79 o 
   4   4 -15      183.64      164.63     59.92 o 
   5   4 -15      210.28      256.15     68.75 o 
   1   5 -15      182.08      181.05     48.75 o 
   2   5 -15      174.07      134.29     40.60 o 
   3   5 -15       51.19        8.29     72.38 o 
   4   5 -15       53.70       45.74     52.76 o 
   1   6 -15      134.43       78.52     38.90 o 
   2   6 -15      255.03      219.82     45.45 o 
   3   6 -15       55.20      118.75     48.86 o 
   0   0 -14     5008.81     5040.69    464.45 o 
   2   0 -14      164.03      224.87     53.57 o 
   4   0 -14     1511.16     1449.63    182.96 o 
   6   0 -14      912.52     1198.46    164.56 o 
   8   0 -14      168.33      137.49     75.78 o 
   0   1 -14      690.62      824.96    131.00 o 
   1   1 -14       54.97       75.24     45.17 o 
   2   1 -14      361.46      459.60     71.76 o 
   3   1 -14      157.40      126.35     39.54 o 
   4   1 -14      150.88      311.80     89.86 o 
   5   1 -14       40.20       52.30     41.81 o 
   6   1 -14       71.06      112.32     37.53 o 
   7   1 -14       56.08       45.45     35.93 o 
   8   1 -14       95.20      136.01     40.50 o 
   9   1 -14      132.21      139.30     37.23 o 
   0   2 -14      205.31      162.67     62.25 o 
   1   2 -14      959.60     1012.90     73.87 o 
   2   2 -14      391.28      409.76     58.60 o 
   3   2 -14     1779.72     1818.23    119.20 o 
   4   2 -14        2.13        0.00     47.09 o 
   5   2 -14      347.17      388.48     50.71 o 
   6   2 -14       21.89       48.95     35.01 o 
   7   2 -14      308.79      360.98     52.48 o 
   8   2 -14      184.98      155.02     43.19 o 
   9   2 -14       40.96       45.97     44.38 o 
   0   3 -14      287.75      273.39     61.62 o 
   1   3 -14      448.96      409.27     47.44 o 
   2   3 -14        6.02        0.00     30.01 o 
   3   3 -14      120.91       91.08     39.27 o 
   4   3 -14      299.91      314.91     64.95 o 
   5   3 -14       25.74       46.06     34.63 o 
   6   3 -14      400.54      407.81     53.22 o 
   7   3 -14      160.11      190.55     44.01 o 
   8   3 -14       93.80      121.41     42.05 o 
   9   3 -14      421.05      445.94     59.99 o 
   0   4 -14      244.99      350.22     66.98 o 
   1   4 -14       17.43       34.53     33.25 o 
   2   4 -14       67.85       54.07     34.21 o 
   3   4 -14        3.81        0.00     35.05 o 
   4   4 -14     1720.23     1675.47    151.03 o 
   5   4 -14      197.79      188.84     52.19 o 
   6   4 -14       75.28       24.63     43.76 o 
   7   4 -14       47.00      120.32     46.87 o 
   8   4 -14      131.48      147.08     40.75 o 
   0   5 -14      272.94      276.11     63.12 o 
   1   5 -14      468.54      523.58     54.43 o 
   2   5 -14      171.87      158.78     39.65 o 
   3   5 -14      195.17      205.25     80.28 o 
   4   5 -14      154.36      214.90     58.95 o 
   5   5 -14       28.04       77.58     43.72 o 
   6   5 -14      114.85       87.08     46.38 o 
   7   5 -14      410.83      423.99     68.04 o 
   8   5 -14      120.67      198.45     51.48 o 
   0   6 -14      458.40      567.40     82.85 o 
   1   6 -14       56.99      111.84     37.57 o 
   2   6 -14      267.72      290.85     45.82 o 
   3   6 -14      302.72      287.72     52.24 o 
   4   6 -14      135.55      126.92     72.54 o 
   5   6 -14       84.85      123.19     46.36 o 
   6   6 -14      508.54      498.23     69.11 o 
   7   6 -14      198.19      246.05     57.51 o 
   0   7 -14      660.40      731.45     92.93 o 
   1   7 -14       84.50       46.70     35.67 o 
   2   7 -14        3.70        0.00     35.24 o 
   3   7 -14      334.04      400.07    133.34 o 
   4   7 -14      303.76      357.38     74.61 o 
   5   7 -14      348.57      467.57     66.18 o 
   6   7 -14       57.34      142.88     51.65 o 
   0   8 -14      610.87      799.26    101.07 o 
   1   8 -14       27.60       62.32     38.77 o 
   2   8 -14      324.61      318.57     50.38 o 
   3   8 -14       26.42       24.62     50.08 o 
   4   8 -14       42.06        0.00     51.14 o 
   0   9 -14      273.63      276.99     71.18 o 
   1   9 -14      316.21      394.07     68.60 o 
   2   9 -14        9.13        0.00     35.29 o 
   2   0 -13     4439.26     4424.05    290.14 o 
   4   0 -13      609.75      457.95    100.68 o 
   6   0 -13      261.43      224.10     81.20 o 
   8   0 -13      252.23      220.86     82.28 o 
  10   0 -13      593.91      646.33    128.83 o 
   1   1 -13      424.54      523.79     48.62 o 
   2   1 -13      414.18      436.26     51.41 o 
   3   1 -13      251.79      262.19     33.86 o 
   4   1 -13      422.65      452.59     41.69 o 
   5   1 -13      551.78      569.12     55.68 o 
   6   1 -13      175.92      126.30     41.25 o 
   7   1 -13      252.50      284.00     55.42 o 
   8   1 -13      203.94      195.00     41.22 o 
   9   1 -13      320.95      322.35     50.10 o 
  10   1 -13       90.41      121.05     43.26 o 
  11   1 -13       74.05      111.40     37.88 o 
   1   2 -13     1733.02     1860.16    109.85 o 
   2   2 -13      182.54      159.03     34.74 o 
   3   2 -13     1310.24     1226.78     71.38 o 
   4   2 -13      405.01      389.67     40.33 o 
   5   2 -13     1634.66     1584.03     98.10 o 
   6   2 -13      446.97      402.70     51.08 o 
   7   2 -13       67.50      103.36     31.40 o 
   8   2 -13       89.82      113.52     32.97 o 
   9   2 -13      394.78      436.05     48.11 o 
  10   2 -13        8.85       37.96     35.44 o 
  11   2 -13        8.74        0.00     37.96 o 
   1   3 -13      457.41      488.72     49.49 o 
   2   3 -13      855.66      824.68     64.05 o 
   3   3 -13      413.25      444.40     41.61 o 
   4   3 -13      261.80      242.40     34.40 o 
   5   3 -13       49.95       20.46     32.29 o 
   6   3 -13       68.13       50.72     36.52 o 
   7   3 -13      201.82      177.76     39.37 o 
   8   3 -13      211.13      265.37     45.53 o 
   9   3 -13      598.38      605.26     63.31 o 
  10   3 -13      228.76      198.99     45.86 o 
   1   4 -13      321.97      371.73     45.02 o 
   2   4 -13     1562.86     1636.66     96.12 o 
   3   4 -13      140.91       99.77     51.21 o 
   4   4 -13      360.57      442.19     66.46 o 
   5   4 -13       26.28       16.76     36.89 o 
   6   4 -13     1025.39     1146.95    100.14 o 
   7   4 -13      209.26      196.40     42.06 o 
   8   4 -13      194.09      176.12     44.85 o 
   9   4 -13       31.71        3.21     36.80 o 
  10   4 -13        3.62       13.61     38.62 o 
   1   5 -13       44.66       41.51     30.85 o 
   2   5 -13      725.65      674.14     58.38 o 
   3   5 -13      415.80      428.17     73.44 o 
   4   5 -13        9.03        0.00     45.76 o 
   5   5 -13      591.26      617.91     67.41 o 
   6   5 -13      104.85      164.03     46.87 o 
   7   5 -13      137.92      134.00     45.48 o 
   8   5 -13      646.48      576.90     70.83 o 
   9   5 -13      134.45       94.79     46.80 o 
  10   5 -13        0.23       18.57     44.74 o 
   1   6 -13      677.43      617.91     68.82 o 
   2   6 -13      412.58      446.16     49.43 o 
   3   6 -13      304.45      297.99     64.24 o 
   4   6 -13      154.23      182.43     46.74 o 
   5   6 -13      268.33      278.20     52.29 o 
   6   6 -13      194.82      209.52     50.44 o 
   7   6 -13       18.20        0.00     39.33 o 
   8   6 -13      222.88      270.80     52.65 o 
   9   6 -13       58.67      158.10    105.14 o 
   1   7 -13       21.53        0.00     29.48 o 
   2   7 -13      338.19      456.84     50.22 o 
   3   7 -13      583.27      673.20     69.98 o 
   4   7 -13       36.59       19.10     54.52 o 
   5   7 -13      448.99      673.45     71.78 o 
   6   7 -13      427.09      482.21     66.42 o 
   7   7 -13       30.51       13.30     40.42 o 
   8   7 -13       41.51       33.01     42.54 o 
   1   8 -13       93.17      110.33     36.50 o 
   2   8 -13      156.20      127.35     38.77 o 
   3   8 -13      118.61       38.71     40.00 o 
   4   8 -13       40.46       37.86     59.19 o 
   5   8 -13      246.87      282.89     79.44 o 
   6   8 -13       55.46       22.81     42.77 o 
   7   8 -13      267.52      279.00     56.82 o 
   1   9 -13      736.72      781.39     68.84 o 
   2   9 -13      407.09      509.81     57.18 o 
   3   9 -13       13.40       15.62     39.76 o 
   4   9 -13        9.01       21.08     41.48 o 
   5   9 -13       48.77      133.21     49.10 o 
   6   9 -13       58.71      171.80     51.66 o 
   1  10 -13        4.71        8.66     34.67 o 
   2  10 -13      107.96       78.26     38.61 o 
   3  10 -13      187.59      177.40     48.57 o 
   4  10 -13      193.73      214.86     56.50 o 
   1  11 -13      393.35      533.55     59.40 o 
   0   0 -12     1606.16     1567.64    178.63 o 
   2   0 -12      189.61      184.31     43.55 o 
   4   0 -12     2531.10     2222.62    232.76 o 
   6   0 -12      441.52      329.12     83.36 o 
   8   0 -12       52.13       53.05     60.63 o 
  10   0 -12     3298.52     3072.48    339.94 o 
  12   0 -12        3.65       48.72     76.87 o 
   0   1 -12     1157.31     1146.72    102.37 o 
   1   1 -12      861.40      828.25     68.44 o 
   2   1 -12      474.68      539.73     49.10 o 
   3   1 -12     2257.41     2152.28    113.48 o 
   4   1 -12     3864.81     3680.17    173.30 o 
   5   1 -12     1024.18     1030.83     96.13 o 
   6   1 -12      267.78      258.54     53.52 o 
   7   1 -12      329.86      354.22     60.00 o 
   8   1 -12      565.65      733.32     86.89 o 
   9   1 -12        6.97        3.82     42.36 o 
  10   1 -12       72.89      146.52     38.64 o 
  11   1 -12      123.42      147.54     35.84 o 
  12   1 -12      126.14      117.69     38.35 o 
   0   2 -12       61.50       48.25     37.37 o 
   1   2 -12      815.78      815.11     51.85 o 
   2   2 -12      837.13      856.57     57.40 o 
   3   2 -12     1993.48     1990.74     92.88 o 
   4   2 -12       10.04        6.37     23.81 o 
   5   2 -12      144.03      170.27     35.32 o 
   6   2 -12      140.72      171.39     31.48 o 
   7   2 -12      373.74      362.10     45.41 o 
   8   2 -12      591.38      536.95     48.47 o 
   9   2 -12      410.88      382.46     43.71 o 
  10   2 -12       23.23       34.68     29.99 o 
  11   2 -12      724.78      760.19     62.48 o 
  12   2 -12      176.13      157.73     38.88 o 
   0   3 -12     1075.09      955.88     94.59 o 
   1   3 -12     1255.39     1285.99     78.89 o 
   2   3 -12      234.44      300.06     33.86 o 
   3   3 -12     1846.20     1745.63     86.30 o 
   4   3 -12     1293.46     1265.33     70.70 o 
   5   3 -12     1599.84     1685.14    100.68 o 
   6   3 -12      178.47      165.09     37.25 o 
   7   3 -12      245.99      285.04     42.79 o 
   8   3 -12       95.23      116.34     36.10 o 
   9   3 -12       90.99       74.67     35.32 o 
  10   3 -12      582.91      543.95     51.36 o 
  11   3 -12      143.87      230.45     40.20 o 
  12   3 -12       51.91       57.61     47.88 o 
   0   4 -12     1514.37     1372.97    117.86 o 
   1   4 -12     1202.57     1174.76     77.50 o 
   2   4 -12      313.68      284.24     38.25 o 
   3   4 -12      137.72       82.95     30.17 o 
   4   4 -12      351.79      437.31     45.54 o 
   5   4 -12       38.97       20.24     28.36 o 
   6   4 -12     1775.52     1723.73    105.20 o 
   7   4 -12        5.52        0.00     29.06 o 
   8   4 -12      117.28      137.34     38.53 o 
   9   4 -12      239.01      239.25     45.94 o 
  10   4 -12      147.70      219.69     46.75 o 
  11   4 -12      358.25      444.92     68.13 o 
  12   4 -12      173.48      147.62     44.55 o 
   0   5 -12     2781.43     2869.06    241.42 o 
   1   5 -12        7.77       17.88     29.38 o 
   2   5 -12      114.25      172.26     32.70 o 
   3   5 -12      553.74      534.51     49.14 o 
   4   5 -12     1169.84     1185.33     76.63 o 
   5   5 -12      423.01      393.39     54.13 o 
   6   5 -12      344.87      372.62     56.20 o 
   7   5 -12      716.11      672.63     72.91 o 
   8   5 -12      145.47      232.88     48.10 o 
   9   5 -12       37.87       68.31     40.94 o 
  10   5 -12       57.09      111.48     46.67 o 
  11   5 -12      246.59      273.22     53.94 o 
   0   6 -12     1642.70     1542.12    131.43 o 
   1   6 -12      517.15      568.14     53.99 o 
   2   6 -12       40.25       67.43     29.46 o 
   3   6 -12       58.69       49.73     28.68 o 
   4   6 -12      930.20     1074.89     74.33 o 
   5   6 -12       49.19       97.37     49.23 o 
   6   6 -12      139.04      144.25     44.12 o 
   7   6 -12      560.47      649.55     70.32 o 
   8   6 -12       16.63      134.82     44.10 o 
   9   6 -12      319.71      349.55     63.00 o 
  10   6 -12      478.70      670.02     73.98 o 
  11   6 -12       84.04      104.20     46.58 o 
   0   7 -12      942.55      879.81     95.41 o 
   1   7 -12      449.89      495.40     51.48 o 
   2   7 -12       27.90       31.94     30.12 o 
   3   7 -12      361.40      359.50     44.28 o 
   4   7 -12      623.56      647.68     57.34 o 
   5   7 -12      382.84      299.86     51.83 o 
   6   7 -12      328.35      415.38     59.85 o 
   7   7 -12      151.00      169.86     45.34 o 
   8   7 -12       76.54       38.61     37.89 o 
   9   7 -12       34.97       68.24     42.94 o 
  10   7 -12      321.25      201.74     55.86 o 
   0   8 -12      171.93      218.66     55.31 o 
   1   8 -12      658.74      605.27     63.62 o 
   2   8 -12      213.11      272.74     54.20 o 
   3   8 -12      394.69      446.89     48.69 o 
   4   8 -12       41.07       25.47     31.31 o 
   5   8 -12      367.78      380.79     56.39 o 
   6   8 -12        5.09       15.58     39.25 o 
   7   8 -12      242.00      313.75     54.81 o 
   8   8 -12      129.01      149.25     51.84 o 
   9   8 -12      201.55      170.45     68.02 o 
   0   9 -12      419.76      335.90     65.81 o 
   1   9 -12      655.11      637.98     59.38 o 
   2   9 -12       99.04      136.89     34.56 o 
   3   9 -12      207.11      207.70     40.14 o 
   4   9 -12      129.81       39.30     56.57 o 
   5   9 -12      382.21      463.86     63.36 o 
   6   9 -12      170.19      116.25     47.14 o 
   7   9 -12      284.81      239.24     64.31 o 
   8   9 -12       27.92       21.69     40.95 o 
   0  10 -12      610.80      552.87     76.80 o 
   1  10 -12      102.99       44.58     34.74 o 
   2  10 -12      178.75      182.66     35.57 o 
   3  10 -12      222.81      305.37     44.37 o 
   4  10 -12      486.27      560.48     79.79 o 
   5  10 -12       44.89       31.96     65.19 o 
   6  10 -12        5.84       78.97     47.34 o 
   7  10 -12        6.89       39.73     43.13 o 
   0  11 -12      660.25      700.16     91.36 o 
   1  11 -12       21.54       27.14     34.68 o 
   2  11 -12      166.34      163.48     40.85 o 
   3  11 -12      671.80      750.01     66.72 o 
   4  11 -12       72.92      100.15     45.45 o 
   5  11 -12        0.77       33.33     52.00 o 
   0  12 -12      418.49      412.94     77.14 o 
   1  12 -12      257.17      249.75     46.66 o 
   2  12 -12       15.60        8.07     36.62 o 
   3  12 -12      252.27      247.04     45.52 o 
   2   0 -11      350.74      302.05     68.21 o 
   4   0 -11     1344.17     1168.15    146.15 o 
   6   0 -11      750.97      802.22    118.01 o 
   8   0 -11     1798.90     1744.10    213.28 o 
  10   0 -11      201.54      193.79     75.78 o 
  12   0 -11     1336.67     1540.57    201.37 o 
   1   1 -11     1443.83     1450.51     68.62 o 
   2   1 -11     2567.76     2364.55    116.23 o 
   3   1 -11     2850.16     2443.19    169.94 o 
   4   1 -11      139.28      128.09     39.42 o 
   5   1 -11     2126.38     2079.09    117.84 o 
   6   1 -11     1117.76     1085.90    101.43 o 
   7   1 -11       48.29       60.98     37.49 o 
   8   1 -11      610.40      626.61     76.10 o 
   9   1 -11      631.31      532.09     73.08 o 
  10   1 -11       92.03      156.95     49.37 o 
  11   1 -11      216.90      206.43     52.39 o 
  12   1 -11      138.16      166.41     37.78 o 
  13   1 -11       53.52       55.44     34.96 o 
   1   2 -11      137.85      153.44     20.25 o 
   2   2 -11      472.19      468.77     33.06 o 
   3   2 -11     1123.33     1104.52     62.99 o 
   4   2 -11      119.12      102.50     23.80 o 
   5   2 -11      783.48      836.77     53.10 o 
   6   2 -11      882.67      821.99     63.44 o 
   7   2 -11     1185.78     1230.09     72.63 o 
   8   2 -11      194.04      161.99     36.20 o 
   9   2 -11      708.89      739.78     64.16 o 
  10   2 -11      157.89      159.07     41.15 o 
  11   2 -11      569.50      540.87     50.62 o 
  12   2 -11       29.04        2.28     30.93 o 
  13   2 -11      109.20       66.32     33.75 o 
   1   3 -11     3832.60     3662.96    144.94 o 
   2   3 -11     3552.91     3413.43    126.88 o 
   3   3 -11      978.45      949.17     52.23 o 
   4   3 -11      135.56      170.19     24.03 o 
   5   3 -11      482.45      570.98     39.36 o 
   6   3 -11       47.16       67.57     25.56 o 
   7   3 -11      899.33      776.62     56.94 o 
   8   3 -11      258.15      246.47     34.42 o 
   9   3 -11      108.94      107.20     30.14 o 
  10   3 -11      194.40      245.40     37.06 o 
  11   3 -11      215.82      197.46     37.07 o 
  12   3 -11      368.45      337.65     50.57 o 
  13   3 -11       41.16       23.40     33.51 o 
   1   4 -11      842.96      890.63     60.63 o 
   2   4 -11       38.39       19.85     24.42 o 
   3   4 -11     1700.99     1675.87    125.78 o 
   4   4 -11     1790.59     1788.74     88.30 o 
   5   4 -11      888.42      829.52     71.26 o 
   6   4 -11       86.04       51.02     29.89 o 
   7   4 -11      142.26      149.48     36.15 o 
   8   4 -11      469.18      493.81     52.54 o 
   9   4 -11      155.90      114.75     35.65 o 
  10   4 -11      356.43      367.96     48.13 o 
  11   4 -11       79.87      100.17     39.07 o 
  12   4 -11      543.85      508.85     59.29 o 
  13   4 -11        2.11       22.18     40.39 o 
   1   5 -11     1618.16     1653.65     91.49 o 
   2   5 -11     1263.26     1219.64     75.02 o 
   3   5 -11      196.50      170.65     31.08 o 
   4   5 -11     1185.89     1245.53     76.20 o 
   5   5 -11     1216.46     1195.69    199.91 o 
   6   5 -11      306.06      313.47     49.78 o 
   7   5 -11      263.21      216.13     46.87 o 
   8   5 -11      473.87      429.05     57.25 o 
   9   5 -11      790.61      837.10    108.90 o 
  10   5 -11       58.64       85.06     36.14 o 
  11   5 -11       98.97       87.07     37.44 o 
  12   5 -11      561.11      556.03     67.75 o 
   1   6 -11      340.83      309.21     38.92 o 
   2   6 -11     4262.22     4175.95    190.98 o 
   3   6 -11       17.35       28.96     25.43 o 
   4   6 -11      145.49      151.11     31.76 o 
   5   6 -11       56.50       24.09     32.97 o 
   6   6 -11      274.89      265.55     47.16 o 
   7   6 -11      344.12      332.80     52.02 o 
   8   6 -11       52.15      114.32     41.40 o 
   9   6 -11      328.12      230.75     61.28 o 
  10   6 -11      507.58      502.25     65.17 o 
  11   6 -11      199.53      234.14     50.97 o 
  12   6 -11       58.03       65.78     53.65 o 
   1   7 -11      199.03      212.11     35.34 o 
   2   7 -11      434.34      361.25     47.40 o 
   3   7 -11      415.25      454.90     61.41 o 
   4   7 -11      703.87      752.55     58.22 o 
   5   7 -11       64.51       48.30     34.38 o 
   6   7 -11      220.82      225.15     45.71 o 
   7   7 -11      294.73      362.22     54.98 o 
   8   7 -11      940.34     1052.14     91.72 o 
   9   7 -11      361.59      308.48     54.52 o 
  10   7 -11       29.63       49.06     40.58 o 
  11   7 -11      387.05      501.80    114.96 o 
   1   8 -11     1422.08     1415.85     78.55 o 
   2   8 -11       87.38       71.52     29.41 o 
   3   8 -11     1072.44     1074.27     74.16 o 
   4   8 -11       66.10       33.72     28.18 o 
   5   8 -11     1265.55     1352.82    105.66 o 
   6   8 -11      681.13      713.76     73.21 o 
   7   8 -11      680.01      700.90     72.96 o 
   8   8 -11      527.79      600.20     69.10 o 
   9   8 -11      114.88       85.79     44.03 o 
  10   8 -11       24.94      109.64     45.66 o 
  11   8 -11       20.33        0.00     39.97 o 
   1   9 -11      579.86      620.35     50.02 o 
   2   9 -11       32.40       18.77     28.62 o 
   3   9 -11      171.57      273.88     41.72 o 
   4   9 -11      377.08      352.96     43.93 o 
   5   9 -11      450.47      366.06     56.34 o 
   6   9 -11       85.90       71.04     40.08 o 
   7   9 -11      372.36      380.33     58.34 o 
   8   9 -11      188.06      203.70     52.35 o 
   9   9 -11      284.79      291.62     56.23 o 
  10   9 -11       56.18        0.00     41.39 o 
   1  10 -11      282.22      268.31     35.49 o 
   2  10 -11     1140.94     1240.67     81.84 o 
   3  10 -11       32.64       24.70     30.54 o 
   4  10 -11      328.37      408.81     47.60 o 
   5  10 -11      256.42      271.02     49.07 o 
   6  10 -11     1270.03     1394.11    165.54 o 
   7  10 -11      126.69      235.25     51.49 o 
   8  10 -11       79.64      104.23     45.50 o 
   9  10 -11       29.35      130.88     46.45 o 
   1  11 -11      190.77      191.76     35.14 o 
   2  11 -11       25.36       34.19     32.23 o 
   3  11 -11      266.65      227.31     41.50 o 
   4  11 -11      392.25      294.96     43.97 o 
   5  11 -11       74.61      118.70     46.43 o 
   6  11 -11       34.59        0.00     37.89 o 
   7  11 -11       57.73       45.10     42.83 o 
   8  11 -11      669.04      784.80     83.27 o 
   1  12 -11      688.78      748.40     59.47 o 
   2  12 -11      398.89      395.93     45.61 o 
   3  12 -11      147.44      216.15     41.92 o 
   4  12 -11        6.63        0.00     36.41 o 
   5  12 -11      297.51      303.71     57.25 o 
   6  12 -11       68.79       82.09     47.18 o 
   1  13 -11      106.29      107.54     36.38 o 
   2  13 -11      167.08      203.03     39.32 o 
   3  13 -11      117.39      132.35     41.02 o 
   4  13 -11        0.37       13.86     36.50 o 
   0   0 -10      538.58      439.54    101.77 o 
   2   0 -10     2332.09     2316.81    226.27 o 
   4   0 -10     5240.99     5130.55    459.03 o 
   6   0 -10     4120.17     3884.45    389.74 o 
   8   0 -10      204.78      182.96     61.71 o 
  10   0 -10      566.26      647.41    118.01 o 
  12   0 -10      646.67      540.23    112.59 o 
  14   0 -10      451.42      435.47     73.48 o 
   0   1 -10      650.31      692.70     46.41 o 
   1   1 -10      744.48      754.27     37.62 o 
   2   1 -10      429.62      430.48     72.54 o 
   3   1 -10      700.17      599.51     62.22 o 
   4   1 -10      580.45      609.28     68.51 o 
   5   1 -10      679.87      612.39     66.48 o 
   6   1 -10     1331.83     1231.87    105.26 o 
   7   1 -10     1525.70     1541.19    120.12 o 
   8   1 -10      625.08      585.98     71.14 o 
   9   1 -10      327.78      399.07     62.30 o 
  10   1 -10     1116.42     1073.17    104.49 o 
  11   1 -10      794.53      641.42     80.74 o 
  12   1 -10       71.31       57.87     34.15 o 
  13   1 -10      643.69      678.77     79.57 o 
  14   1 -10      166.73      266.77     78.10 o 
   0   2 -10     2013.77     2088.10     99.10 o 
   1   2 -10      389.66      422.27     26.49 o 
   2   2 -10      738.91      806.03     47.98 o 
   3   2 -10      948.39     1016.34     55.68 o 
   4   2 -10     3400.36     3266.45    136.71 o 
   5   2 -10     2663.16     2494.90    109.10 o 
   6   2 -10     1960.50     2004.56    106.67 o 
   7   2 -10      633.73      590.57     53.80 o 
   8   2 -10       14.10       47.33     25.00 o 
   9   2 -10      702.32      672.09     52.33 o 
  10   2 -10      392.05      418.23     42.43 o 
  11   2 -10      140.80      108.50     31.51 o 
  12   2 -10       62.81       65.60     29.82 o 
  13   2 -10      390.83      403.38     46.23 o 
  14   2 -10       43.61      137.79     83.39 o 
   0   3 -10      408.04      388.26     37.12 o 
   1   3 -10     3434.45     3322.33    107.01 o 
   2   3 -10      546.86      566.02     34.61 o 
   3   3 -10      951.16      823.89     45.22 o 
   4   3 -10     4902.48     4605.70    164.38 o 
   5   3 -10     2023.53     1996.75     85.06 o 
   6   3 -10     1333.10     1398.77     74.12 o 
   7   3 -10      137.43       95.98     25.89 o 
   8   3 -10      377.09      342.93     36.82 o 
   9   3 -10     1341.25     1379.22     77.58 o 
  10   3 -10     1155.61     1215.42     75.17 o 
  11   3 -10      138.44      132.82     34.93 o 
  12   3 -10       14.64       34.33     30.19 o 
  13   3 -10      111.19       96.74     35.43 o 
  14   3 -10       81.65      139.58     36.75 o 
   0   4 -10     1371.45     1386.36     88.37 o 
   1   4 -10      993.22     1004.48     66.99 o 
   2   4 -10     1546.62     1530.43    222.99 o 
   3   4 -10     2062.69     1982.10     90.85 o 
   4   4 -10      561.30      581.99     53.11 o 
   5   4 -10     2063.08     1866.11     80.53 o 
   6   4 -10      183.43      234.67     29.85 o 
   7   4 -10      473.40      435.49     40.21 o 
   8   4 -10      527.93      440.33     41.28 o 
   9   4 -10        7.35        0.00     23.89 o 
  10   4 -10      489.52      486.60     45.22 o 
  11   4 -10      403.89      360.40     42.64 o 
  12   4 -10      161.58      169.28     36.17 o 
  13   4 -10      482.83      473.26     50.31 o 
  14   4 -10      161.45      141.01     37.62 o 
   0   5 -10     1263.97     1236.63     85.33 o 
   1   5 -10     3892.56     3663.75    148.03 o 
   2   5 -10     3744.99     3579.66    167.25 o 
   3   5 -10     4854.72     4696.35    207.75 o 
   4   5 -10      194.35      194.35     30.78 o 
   5   5 -10      127.70      162.76     39.38 o 
   6   5 -10      278.64      304.10     46.79 o 
   7   5 -10      246.01      225.17     42.03 o 
   8   5 -10      583.77      534.63     62.05 o 
   9   5 -10      215.55      253.88     56.88 o 
  10   5 -10      928.60      840.39     69.52 o 
  11   5 -10      812.21      804.50    103.17 o 
  12   5 -10        6.13        0.00     32.02 o 
  13   5 -10       96.56      120.16     46.34 o 
  14   5 -10      179.47      265.30     57.66 o 
   0   6 -10     3124.90     3010.08    165.10 o 
   1   6 -10      701.26      708.89     46.12 o 
   2   6 -10       35.37       30.40     23.71 o 
   3   6 -10      174.04      171.16     30.22 o 
   4   6 -10     1430.40     1507.95     84.14 o 
   5   6 -10      252.45      272.93     35.40 o 
   6   6 -10     1337.58     1420.91     99.95 o 
   7   6 -10      967.69      902.11    116.43 o 
   8   6 -10      495.61      427.27     54.52 o 
   9   6 -10      426.75      473.17     61.06 o 
  10   6 -10      964.46      950.56     85.13 o 
  11   6 -10       48.66      120.88     42.97 o 
  12   6 -10       84.28       72.43     42.42 o 
  13   6 -10       53.39       61.15     43.23 o 
   0   7 -10     7043.21     7050.94    356.96 o 
   1   7 -10      205.05      164.94     27.05 o 
   2   7 -10      515.44      527.16     56.72 o 
   3   7 -10      597.34      569.31     48.12 o 
   4   7 -10      837.29      905.40     64.43 o 
   5   7 -10      855.77      781.51     57.44 o 
   6   7 -10      690.56      793.60     88.03 o 
   7   7 -10       64.12       85.48     36.57 o 
   8   7 -10      713.48      733.02     73.43 o 
   9   7 -10     1544.47     1518.27    112.70 o 
  10   7 -10      651.25      726.91     75.03 o 
  11   7 -10      225.76      195.20     48.41 o 
  12   7 -10       31.84       54.29     57.96 o 
  13   7 -10       82.18       35.44     46.20 o 
   0   8 -10     1108.33     1037.43    100.62 o 
   1   8 -10      667.42      703.05     47.79 o 
   2   8 -10       86.78      124.78     28.15 o 
   3   8 -10     1189.75     1287.55     77.76 o 
   4   8 -10      235.22      223.45     35.56 o 
   5   8 -10      804.92      916.31     72.31 o 
   6   8 -10      191.69      220.63     43.36 o 
   7   8 -10     1124.82     1073.84     92.44 o 
   8   8 -10       76.59       65.76     45.61 o 
   9   8 -10      750.80      728.14     75.42 o 
  10   8 -10      119.79      141.21     42.11 o 
  11   8 -10      630.21      674.95     73.79 o 
  12   8 -10        5.64       53.21     53.29 o 
   0   9 -10      105.03      141.15     34.67 o 
   1   9 -10      579.79      617.25     46.31 o 
   2   9 -10        7.46        0.00     24.64 o 
   3   9 -10      291.92      336.83     41.13 o 
   4   9 -10      119.06      109.27     30.69 o 
   5   9 -10      666.81      682.52     57.30 o 
   6   9 -10      629.92      650.84     68.19 o 
   7   9 -10     2272.23     2284.39    181.95 o 
   8   9 -10        4.21       14.76     34.96 o 
   9   9 -10      803.02      688.90     74.07 o 
  10   9 -10      152.67      133.46     44.70 o 
  11   9 -10      216.44      249.53     60.86 o 
   0  10 -10      916.19      849.35     74.36 o 
   1  10 -10       48.99       39.69     25.38 o 
   2  10 -10      735.29      711.82     58.86 o 
   3  10 -10      229.09      273.54     59.85 o 
   4  10 -10      836.66      875.44     66.17 o 
   5  10 -10       81.96      138.86     34.73 o 
   6  10 -10     1028.01     1078.06     91.16 o 
   7  10 -10       76.97       89.61     41.69 o 
   8  10 -10      223.53      337.84     54.97 o 
   9  10 -10      203.57      249.80     52.77 o 
  10  10 -10      562.01      511.29     67.25 o 
   0  11 -10     1825.79     1730.95    120.56 o 
   1  11 -10       91.28      113.77     29.35 o 
   2  11 -10      253.09      279.78     47.34 o 
   3  11 -10       22.55       81.50     32.42 o 
   4  11 -10      683.67      721.77     60.96 o 
   5  11 -10      434.05      440.37     60.62 o 
   6  11 -10      380.27      410.14     62.48 o 
   7  11 -10      359.89      381.73     59.47 o 
   8  11 -10      219.96      251.25     54.84 o 
   9  11 -10       48.41       73.23     45.53 o 
   0  12 -10      850.11      878.94     80.32 o 
   1  12 -10      190.81      203.60     36.48 o 
   2  12 -10       24.06       73.80     33.19 o 
   3  12 -10      189.79      251.12     42.14 o 
   4  12 -10      143.17      158.05     37.23 o 
   5  12 -10      142.09      141.06     44.95 o 
   6  12 -10       99.05      129.47     44.41 o 
   7  12 -10      686.12      779.20     81.85 o 
   8  12 -10       20.39       29.68     42.80 o 
   0  13 -10      373.65      377.72     55.46 o 
   1  13 -10      227.08      254.70     39.31 o 
   2  13 -10       54.92       63.39     36.53 o 
   3  13 -10      364.90      346.35     47.48 o 
   4  13 -10       47.75       17.20     35.11 o 
   5  13 -10      480.61      552.56     70.18 o 
   6  13 -10       31.64        0.00     51.62 o 
   0  14 -10      302.29      394.46     60.26 o 
   1  14 -10       48.21       13.39     30.05 o 
   2  14 -10        9.00        0.00     30.60 o 
   3  14 -10      100.55       52.91     38.32 o 
   4  14 -10        6.96        2.77     35.60 o 
   2   0  -9     7966.49     8185.71    739.43 o 
   4   0  -9     1713.12     1929.23    195.95 o 
   6   0  -9     3093.04     2695.73    291.23 o 
   8   0  -9     1573.64     1646.67    178.63 o 
  10   0  -9     1984.41     1725.70    190.54 o 
  12   0  -9      123.01      192.71     75.78 o 
  14   0  -9      188.95      241.40     56.84 o 
   1   1  -9      599.82      620.27     60.77 o 
   2   1  -9      102.11      103.21     18.67 o 
   3   1  -9      596.24      636.68     65.45 o 
   4   1  -9      878.66      855.90     93.11 o 
   5   1  -9     1480.72     1544.99    117.86 o 
   6   1  -9     1448.32     1332.12    114.46 o 
   7   1  -9     1748.42     1564.51    118.63 o 
   8   1  -9     2885.46     2851.80    197.49 o 
   9   1  -9     2102.82     1808.79    173.76 o 
  10   1  -9       41.05       28.00     77.41 o 
  11   1  -9     1912.94     1981.10    160.74 o 
  12   1  -9     1046.40      906.00     80.49 o 
  13   1  -9        2.17       44.93     35.34 o 
  14   1  -9       60.29      115.73     37.58 o 
  15   1  -9      179.88      170.56     37.97 o 
   1   2  -9     2099.21     2168.42     80.55 o 
   2   2  -9     1225.32     1276.72     55.30 o 
   3   2  -9     4480.78     4466.89    175.15 o 
   4   2  -9      982.55      945.36     52.97 o 
   5   2  -9     1181.47     1184.39     62.56 o 
   6   2  -9      783.18      746.39     45.52 o 
   7   2  -9      831.77      744.22     57.59 o 
   8   2  -9     1179.20     1149.15     67.23 o 
   9   2  -9      190.71      154.42     29.11 o 
  10   2  -9      112.18       65.72     26.49 o 
  11   2  -9      195.23      193.08     34.04 o 
  12   2  -9     1158.61     1049.28     68.79 o 
  13   2  -9      117.55      135.34     32.94 o 
  14   2  -9       37.99        0.00     41.23 o 
  15   2  -9        0.51        0.00     30.69 o 
   1   3  -9      766.37      789.09     48.75 o 
   2   3  -9     1297.87     1302.12     52.13 o 
   3   3  -9     3927.97     3794.06    138.44 o 
   4   3  -9     3293.15     3109.76    114.20 o 
   5   3  -9      233.37      275.26     25.14 o 
   6   3  -9      876.46      913.15     55.65 o 
   7   3  -9     2985.87     2965.92    131.38 o 
   8   3  -9      493.39      569.51     45.07 o 
   9   3  -9      249.62      236.38     38.61 o 
  10   3  -9      147.28      130.47     29.44 o 
  11   3  -9      636.31      745.97     54.33 o 
  12   3  -9     1105.23     1035.94     69.78 o 
  13   3  -9      421.06      472.15     50.46 o 
  14   3  -9      144.78      151.01     37.15 o 
  15   3  -9      229.80      255.97     40.82 o 
   1   4  -9       43.84       45.37     13.44 o 
   2   4  -9     4093.52     4092.32    139.37 o 
   3   4  -9      363.99      389.34     51.71 o 
   4   4  -9     1478.10     1399.22     61.96 o 
   5   4  -9     4249.64     4299.52    154.76 o 
   6   4  -9      864.36      927.79     55.30 o 
   7   4  -9      831.98      827.83     53.02 o 
   8   4  -9       65.43       62.40     24.64 o 
   9   4  -9     1031.92      994.84     67.55 o 
  10   4  -9      633.56      732.05     53.54 o 
  11   4  -9      970.29      927.24     62.62 o 
  12   4  -9       97.73       83.64     30.61 o 
  13   4  -9      167.96      192.60     35.06 o 
  14   4  -9      100.23      111.79     34.44 o 
  15   4  -9      209.51      269.35     42.39 o 
   1   5  -9     6037.92     5879.47    230.94 o 
   2   5  -9     2514.54     2404.37    102.68 o 
   3   5  -9     1456.82     1361.71    125.17 o 
   4   5  -9     1745.89     1680.76     88.61 o 
   5   5  -9     2059.14     2057.04     91.22 o 
   6   5  -9      127.29      163.82     27.38 o 
   7   5  -9      328.82      372.18     39.07 o 
   8   5  -9     1418.64     1446.08     76.81 o 
   9   5  -9      989.76      898.28     58.65 o 
  10   5  -9      277.07      342.23     43.18 o 
  11   5  -9      344.76      357.14     48.92 o 
  12   5  -9      432.73      590.73     68.91 o 
  13   5  -9      309.05      317.56     41.00 o 
  14   5  -9       79.00       86.62     38.19 o 
   1   6  -9      824.29      863.12     50.03 o 
   2   6  -9      391.00      439.21     34.34 o 
   3   6  -9       37.70       54.84     23.21 o 
   4   6  -9     1697.01     1646.44     89.84 o 
   5   6  -9      754.72      694.36     51.45 o 
   6   6  -9      287.08      337.40     46.89 o 
   7   6  -9      901.23      863.16     74.50 o 
   8   6  -9     1934.38     2082.95    217.67 o 
   9   6  -9       55.30       75.27     39.67 o 
  10   6  -9       70.80       87.68     58.94 o 
  11   6  -9       88.53      116.72     40.58 o 
  12   6  -9     2327.28     2501.06    261.25 o 
  13   6  -9       57.02       64.42     41.10 o 
  14   6  -9       63.57       72.89     46.78 o 
   1   7  -9     1481.92     1502.87     97.42 o 
   2   7  -9     5546.93     5156.29    204.59 o 
   3   7  -9      411.76      432.10     40.40 o 
   4   7  -9      518.45      539.46     45.36 o 
   5   7  -9      360.30      369.96     38.27 o 
   6   7  -9     2243.46     2213.70    133.80 o 
   7   7  -9     1384.99     1285.82     95.30 o 
   8   7  -9      502.16      526.97     58.66 o 
   9   7  -9      235.34      237.23     44.31 o 
  10   7  -9      390.42      463.96     57.16 o 
  11   7  -9      587.90      558.95     65.54 o 
  12   7  -9      170.29      143.41     46.06 o 
  13   7  -9      100.48      238.99     51.61 o 
  14   7  -9       61.20       81.57     67.96 o 
   1   8  -9      706.32      725.61     48.12 o 
   2   8  -9      385.05      402.50     35.08 o 
   3   8  -9      125.87      155.70     32.03 o 
   4   8  -9       70.64      102.83     27.91 o 
   5   8  -9      597.57      588.36     54.19 o 
   6   8  -9      127.64      138.84     37.69 o 
   7   8  -9     1812.08     1756.68    118.59 o 
   8   8  -9       74.74       62.07     36.09 o 
   9   8  -9     1219.86     1368.42    106.41 o 
  10   8  -9      203.64      198.80     45.09 o 
  11   8  -9     1188.58     1218.44    100.34 o 
  12   8  -9       82.92       48.50     37.99 o 
  13   8  -9      708.98      725.60     79.01 o 
   1   9  -9     2522.29     2407.83    104.79 o 
   2   9  -9     1075.78     1115.00     63.24 o 
   3   9  -9     1238.82     1124.40     73.90 o 
   4   9  -9       75.78       82.30     31.88 o 
   5   9  -9     1798.96     1915.02    102.60 o 
   6   9  -9       46.60        5.37     31.97 o 
   7   9  -9     1027.45     1164.96     92.54 o 
   8   9  -9      261.30      311.89     50.14 o 
   9   9  -9      683.02      874.39     82.93 o 
  10   9  -9       73.99      119.44     43.57 o 
  11   9  -9        6.78       38.87     37.92 o 
  12   9  -9       19.12        0.00     38.90 o 
   1  10  -9      262.62      239.63     31.46 o 
   2  10  -9      249.02      267.45     32.57 o 
   3  10  -9        7.42       42.24     26.05 o 
   4  10  -9     1330.96     1428.45     85.38 o 
   5  10  -9       25.74        0.00     27.04 o 
   6  10  -9       59.54       35.13     33.69 o 
   7  10  -9      187.76      220.81     45.07 o 
   8  10  -9     1675.97     1814.46    123.31 o 
   9  10  -9       99.33       95.17     40.82 o 
  10  10  -9       22.17       53.90     39.70 o 
  11  10  -9       37.21       67.86     41.24 o 
  12  10  -9      467.72      550.13     69.50 o 
   1  11  -9       11.29       39.49     25.38 o 
   2  11  -9     2056.91     2066.41     99.53 o 
   3  11  -9      150.91      174.40     34.74 o 
   4  11  -9       73.69       64.91     29.56 o 
   5  11  -9       68.86       83.88     32.66 o 
   6  11  -9     1581.88     1658.89    172.06 o 
   7  11  -9       99.55      121.81     51.41 o 
   8  11  -9       59.14      118.08     43.40 o 
   9  11  -9      146.79      105.98     44.66 o 
  10  11  -9       12.99        0.00     34.73 o 
  11  11  -9      119.67      147.30     57.40 o 
   1  12  -9      412.19      419.76     37.66 o 
   2  12  -9      515.14      600.94     82.61 o 
   3  12  -9      165.04      141.29     35.63 o 
   4  12  -9       75.05      111.49     34.11 o 
   5  12  -9      747.66      779.07     64.32 o 
   6  12  -9      162.13      132.08     43.05 o 
   7  12  -9      199.61      208.20     51.12 o 
   8  12  -9      138.38      157.65     53.49 o 
   9  12  -9      389.40      406.58     75.42 o 
   1  13  -9      964.91      990.17     61.45 o 
   2  13  -9       29.13       36.91     28.75 o 
   3  13  -9      380.55      401.16     48.86 o 
   4  13  -9       49.90       37.51     33.10 o 
   5  13  -9       78.88       90.82     45.16 o 
   6  13  -9      116.33      169.02     45.91 o 
   7  13  -9      154.21      164.72     49.18 o 
   8  13  -9      147.14      117.80     47.54 o 
   1  14  -9      238.57      252.72     35.34 o 
   2  14  -9      202.02      282.19     39.66 o 
   3  14  -9      256.13      225.57     41.29 o 
   4  14  -9       14.80       44.17     32.82 o 
   5  14  -9       41.26      124.74     39.51 o 
   6  14  -9      125.30      143.43     97.09 o 
   1  15  -9      106.27       73.38     30.45 o 
   2  15  -9      155.96      195.34     44.76 o 
   3  15  -9      130.38      112.81     39.30 o 
   0   0  -8     9820.66     9682.98    850.94 o 
   2   0  -8     1160.44     1053.39    114.76 o 
   4   0  -8     5220.02     5015.79    501.25 o 
   6   0  -8     1303.02     1065.30    153.73 o 
   8   0  -8     4178.66     4100.97    363.76 o 
  10   0  -8     2780.03     2696.81    265.24 o 
  12   0  -8        3.77        0.00     55.21 o 
  14   0  -8      351.72      339.21     59.96 o 
  16   0  -8       44.13       85.53     76.87 o 
   0   1  -8     1248.14     1242.30    108.70 o 
   1   1  -8     3407.83     3475.37    153.14 o 
   2   1  -8     1416.78     1398.12     66.56 o 
   3   1  -8    13648.01    13872.00    671.28 o 
   4   1  -8     5015.05     4675.47    313.86 o 
   5   1  -8     1451.61     1245.91     94.43 o 
   6   1  -8     2461.61     2388.13    124.53 o 
   7   1  -8     4030.79     3609.42    267.17 o 
   8   1  -8      203.28      180.62    107.72 o 
   9   1  -8      861.25      836.36     86.46 o 
  10   1  -8     4769.87     4589.72    292.04 o 
  11   1  -8      627.03      593.13     74.24 o 
  12   1  -8       71.69       68.74     31.36 o 
  13   1  -8      541.35      572.01     60.43 o 
  14   1  -8      658.44      625.86     66.32 o 
  15   1  -8      138.91      135.88     72.51 o 
  16   1  -8       82.05       54.55     39.93 o 
   0   2  -8      871.76      921.98    111.41 o 
   1   2  -8    11427.37    11064.99    385.37 o 
   2   2  -8       30.44       31.03     12.32 o 
   3   2  -8      664.91      673.48     35.45 o 
   4   2  -8      806.31      754.35     45.60 o 
   5   2  -8     1286.22     1288.97     78.00 o 
   6   2  -8      583.86      581.09     46.10 o 
   7   2  -8     1910.70     1574.20    136.16 o 
   8   2  -8     2256.58     2138.91    121.76 o 
   9   2  -8      434.10      398.15     45.28 o 
  10   2  -8      451.83      505.57     43.41 o 
  11   2  -8     1338.55     1322.74     74.36 o 
  12   2  -8       17.26       22.71     25.40 o 
  13   2  -8      394.12      394.21     42.32 o 
  14   2  -8       36.81        2.84     28.39 o 
  15   2  -8       91.02      147.85     42.57 o 
  16   2  -8       21.86       62.74     41.32 o 
   0   3  -8     6089.59     6317.33    401.96 o 
   1   3  -8      924.02      941.44     38.52 o 
   2   3  -8      683.11      707.32     34.51 o 
   3   3  -8      806.03      799.55     38.11 o 
   4   3  -8     1713.38     1792.86     72.60 o 
   5   3  -8     7573.98     7456.30    254.00 o 
   6   3  -8     4286.83     4123.84    149.46 o 
   7   3  -8     2250.79     2123.15     97.56 o 
   8   3  -8     1084.53     1065.32     61.44 o 
   9   3  -8      705.33      723.26     49.42 o 
  10   3  -8      974.45      971.06     59.80 o 
  11   3  -8      400.69      437.00     42.99 o 
  12   3  -8      295.79      309.33     37.98 o 
  13   3  -8      727.28      709.05     55.14 o 
  14   3  -8      377.28      513.22     48.51 o 
  15   3  -8      659.36      739.77     68.32 o 
  16   3  -8       21.97       48.39     38.93 o 
   0   4  -8     4882.88     4590.51    236.80 o 
   1   4  -8     8256.90     8288.39    260.55 o 
   2   4  -8      391.54      377.69     25.73 o 
   3   4  -8     2434.23     2252.78    125.64 o 
   4   4  -8     3169.22     2987.67    109.09 o 
   5   4  -8       42.76       51.19     23.53 o 
   6   4  -8     1052.25     1074.69     50.99 o 
   7   4  -8       87.59      101.65     22.52 o 
   8   4  -8     1185.69     1187.75     67.30 o 
   9   4  -8     2232.62     2327.94    107.02 o 
  10   4  -8      374.34      432.34     71.27 o 
  11   4  -8      278.91      286.91     34.76 o 
  12   4  -8       27.27       68.41     27.88 o 
  13   4  -8      247.47      226.24     35.11 o 
  14   4  -8       98.21       69.81     30.58 o 
  15   4  -8       25.20       74.82     36.40 o 
  16   4  -8       91.70       74.36     42.39 o 
   0   5  -8     1990.39     2083.79    161.31 o 
   1   5  -8     1434.10     1304.84     59.09 o 
   2   5  -8       80.66      104.21     15.54 o 
   3   5  -8     1013.25     1103.31     50.55 o 
   4   5  -8     1286.38     1270.70     61.34 o 
   5   5  -8      377.32      449.17     32.32 o 
   6   5  -8     3443.32     3388.13    138.26 o 
   7   5  -8     3366.60     3153.97    194.39 o 
   8   5  -8       13.89        0.00     19.16 o 
   9   5  -8      281.78      291.61     33.68 o 
  10   5  -8      372.56      351.83     37.55 o 
  11   5  -8      558.34      592.33     46.91 o 
  12   5  -8      104.69      107.73     32.42 o 
  13   5  -8      847.96      723.73     57.00 o 
  14   5  -8      989.91     1049.68     78.69 o 
  15   5  -8        1.15        0.00     41.90 o 
   0   6  -8     6637.02     5675.84    703.70 o 
   1   6  -8      752.62      764.81     57.75 o 
   2   6  -8     1536.30     1515.79     73.22 o 
   3   6  -8     2043.66     1942.11     88.64 o 
   4   6  -8     4722.83     4490.10    200.46 o 
   5   6  -8      918.81      984.75     60.08 o 
   6   6  -8     2082.56     2022.41    101.71 o 
   7   6  -8     1289.51     1260.21     72.98 o 
   8   6  -8      691.41      675.06     52.08 o 
   9   6  -8      102.01      148.47     30.01 o 
  10   6  -8     1175.30     1059.99     70.93 o 
  11   6  -8      147.74      177.36     34.15 o 
  12   6  -8       65.93      104.84     32.66 o 
  13   6  -8        4.01        2.31     29.92 o 
  14   6  -8      232.44      231.02     42.72 o 
  15   6  -8      222.14      120.62     47.37 o 
   0   7  -8     1027.59      923.24     79.21 o 
   1   7  -8      266.49      320.65     29.74 o 
   2   7  -8     1219.07     1248.08     84.14 o 
   3   7  -8     1538.61     1441.96     72.33 o 
   4   7  -8     3559.45     3566.69    228.74 o 
   5   7  -8     1619.29     1582.60     83.90 o 
   6   7  -8     1257.94     1247.08     72.83 o 
   7   7  -8      296.91      256.82     40.79 o 
   8   7  -8      289.00      302.73     44.93 o 
   9   7  -8      418.08      484.43     79.50 o 
  10   7  -8      917.97      871.69     79.65 o 
  11   7  -8      897.59      921.54     80.69 o 
  12   7  -8      120.00      144.50     84.60 o 
  13   7  -8      338.27      376.05     54.82 o 
  14   7  -8      411.97      503.74     65.05 o 
   0   8  -8     1688.44     1652.88    242.51 o 
   1   8  -8     3728.22     3688.65    151.56 o 
   2   8  -8      103.05      153.15     23.97 o 
   3   8  -8     2589.36     2505.78    105.83 o 
   4   8  -8      177.83      149.87     28.13 o 
   5   8  -8     1836.92     1750.82    128.45 o 
   6   8  -8      224.75      285.80     61.41 o 
   7   8  -8     1811.64     1769.12    114.35 o 
   8   8  -8      683.96      656.56     65.08 o 
   9   8  -8     1311.05     1290.58     99.85 o 
  10   8  -8      148.49       75.44     36.40 o 
  11   8  -8      297.41      282.07     52.45 o 
  12   8  -8      166.56      120.44     43.32 o 
  13   8  -8      356.95      482.40     63.58 o 
  14   8  -8      281.44      409.44     60.32 o 
   0   9  -8     2653.35     2499.70    143.84 o 
   1   9  -8      575.70      525.05     38.63 o 
   2   9  -8      511.02      531.11     49.97 o 
   3   9  -8     2837.74     2863.70    120.52 o 
   4   9  -8       11.68        0.00     22.66 o 
   5   9  -8     2178.23     1895.15    101.68 o 
   6   9  -8       25.07        2.10     22.75 o 
   7   9  -8      264.49      264.99     45.36 o 
   8   9  -8      156.81      115.40     39.70 o 
   9   9  -8      657.85      686.09     69.60 o 
  10   9  -8      414.55      486.96    101.51 o 
  11   9  -8      168.98      144.45     44.35 o 
  12   9  -8       13.74       44.33     38.40 o 
  13   9  -8       25.06       43.08     43.31 o 
   0  10  -8     4351.39     4185.51    227.23 o 
   1  10  -8      125.80      179.86     27.54 o 
   2  10  -8      257.65      316.33     32.99 o 
   3  10  -8      726.07      753.59     49.39 o 
   4  10  -8     1145.59     1139.46     72.26 o 
   5  10  -8      359.45      379.58     41.18 o 
   6  10  -8     1700.72     1708.49     95.35 o 
   7  10  -8      673.01      612.34     97.83 o 
   8  10  -8      833.42      895.03     80.64 o 
   9  10  -8      165.83      290.43     47.95 o 
  10  10  -8      809.15      942.49     84.47 o 
  11  10  -8       13.84        0.00     36.76 o 
  12  10  -8       60.52       73.69     59.47 o 
  13  10  -8        1.68        0.00     41.04 o 
   0  11  -8     2161.89     2144.85    132.04 o 
   1  11  -8     1368.96     1249.01     70.38 o 
   2  11  -8      700.20      687.42     48.83 o 
   3  11  -8      257.34      287.04     32.96 o 
   4  11  -8      503.33      512.48     49.74 o 
   5  11  -8      224.92      220.92     35.46 o 
   6  11  -8      416.06      350.75     42.26 o 
   7  11  -8      178.05      167.34     42.32 o 
   8  11  -8      171.66      201.41     55.64 o 
   9  11  -8        9.08        4.63     35.71 o 
  10  11  -8      295.44      374.60     57.04 o 
  11  11  -8       22.70       89.54     49.17 o 
  12  11  -8       42.58       45.58     54.58 o 
   0  12  -8     1381.98     1320.70     95.81 o 
   1  12  -8      367.46      347.47     38.46 o 
   2  12  -8      198.95      187.84     31.35 o 
   3  12  -8     1543.66     1500.04     92.19 o 
   4  12  -8      653.89      727.92     60.41 o 
   5  12  -8      392.93      486.20     52.69 o 
   6  12  -8       28.56        7.87     33.26 o 
   7  12  -8      850.51     1118.78     91.10 o 
   8  12  -8       65.75       89.38     41.00 o 
   9  12  -8      391.01      363.32     57.53 o 
  10  12  -8      112.77      150.20     46.27 o 
  11  12  -8      164.61      192.82     52.14 o 
   0  13  -8      195.41      180.68     41.57 o 
   1  13  -8      928.42      979.15     62.95 o 
   2  13  -8       80.27       66.99     28.66 o 
   3  13  -8      165.91      283.06     55.93 o 
   4  13  -8      172.09      158.06     36.62 o 
   5  13  -8      130.49      154.71     35.37 o 
   6  13  -8      276.61      201.06     47.01 o 
   7  13  -8      557.80      563.61     69.33 o 
   8  13  -8      165.44      139.84     79.06 o 
   9  13  -8      176.94      164.45     49.51 o 
   0  14  -8     1163.27     1179.02     98.09 o 
   1  14  -8      484.79      516.79     42.89 o 
   2  14  -8       99.51       40.24     29.20 o 
   3  14  -8      152.57      224.35     36.38 o 
   4  14  -8      493.83      466.99     60.94 o 
   5  14  -8      220.06      242.59     42.43 o 
   6  14  -8      231.66      238.36     51.06 o 
   7  14  -8      178.57      250.27     51.16 o 
   8  14  -8       14.58        2.24     41.53 o 
   0  15  -8      239.15      343.46     78.15 o 
   1  15  -8        0.03        5.62     25.85 o 
   2  15  -8        9.24        0.00     28.06 o 
   3  15  -8       96.25      102.99     33.97 o 
   4  15  -8       85.13       87.05     36.80 o 
   5  15  -8      420.64      463.67     64.38 o 
   6  15  -8       47.96       51.39     43.50 o 
   0  16  -8      252.08      256.75     67.15 o 
   1  16  -8      111.62      111.31     31.03 o 
   2  16  -8       50.59       79.27     31.16 o 
   2   0  -7     1001.78      975.44    103.93 o 
   4   0  -7     3412.27     3512.50    217.67 o 
   6   0  -7     3411.20     3260.86    294.47 o 
   8   0  -7     2535.86     2529.01    245.76 o 
  10   0  -7     1365.06     1274.25    158.06 o 
  12   0  -7     9765.26     9236.94    821.71 o 
  14   0  -7      118.93      147.46     46.52 o 
  16   0  -7      929.15      682.05    140.74 o 
   1   1  -7    20965.44    21503.96    912.79 o 
   2   1  -7    24238.99    25421.39   1074.25 o 
   3   1  -7     4655.95     4881.62    226.25 o 
   4   1  -7      119.52      128.83     34.96 o 
   5   1  -7     6034.40     5854.39    348.70 o 
   6   1  -7     3922.49     3545.13    188.43 o 
   7   1  -7       77.76       80.62     27.93 o 
   8   1  -7      950.59      695.50     72.68 o 
   9   1  -7      126.15      134.93     37.07 o 
  10   1  -7      948.54      975.14     91.01 o 
  11   1  -7      245.55      301.00     75.78 o 
  12   1  -7      689.31      654.91     60.18 o 
  13   1  -7       43.32       38.72     28.99 o 
  14   1  -7      306.49      236.75     43.95 o 
  15   1  -7      173.11      166.48     40.12 o 
  16   1  -7       11.20       50.39     38.08 o 
  17   1  -7        3.96       32.68     44.38 o 
   1   2  -7     2740.37     2882.90    107.80 o 
   2   2  -7      638.50      691.15     34.35 o 
   3   2  -7      574.32      558.61     30.02 o 
   4   2  -7     1232.15     1245.53     61.19 o 
   5   2  -7     3326.88     3159.40    157.44 o 
   6   2  -7      590.82      620.75     44.51 o 
   7   2  -7     2905.72     2667.34    172.56 o 
   8   2  -7     1118.49     1124.82    101.55 o 
   9   2  -7     4545.77     4605.20    237.96 o 
  10   2  -7     1125.80     1177.09     81.23 o 
  11   2  -7     1699.25     1832.16     88.66 o 
  12   2  -7       45.36        7.23     23.21 o 
  13   2  -7     2082.93     1963.08    110.56 o 
  14   2  -7      473.76      523.81     54.76 o 
  15   2  -7      600.77      491.34     56.78 o 
  16   2  -7       15.25        0.00     36.25 o 
  17   2  -7      381.78      320.73     65.47 o 
   1   3  -7     4548.26     4563.08    146.22 o 
   2   3  -7     6418.18     6113.41    194.93 o 
   3   3  -7     9450.21     9389.64    296.82 o 
   4   3  -7     1449.49     1513.23     55.80 o 
   5   3  -7     7406.75     7429.55    262.05 o 
   6   3  -7     1237.06     1242.21     55.84 o 
   7   3  -7     2461.59     2393.34    103.90 o 
   8   3  -7      533.45      549.37     41.84 o 
   9   3  -7     2389.61     2291.94    103.34 o 
  10   3  -7      184.87      199.21     28.16 o 
  11   3  -7      271.06      313.66     35.16 o 
  12   3  -7     1097.26     1145.60     70.17 o 
  13   3  -7      446.73      401.36     40.97 o 
  14   3  -7       75.79       96.68     31.04 o 
  15   3  -7       61.66      103.22     37.05 o 
  16   3  -7       45.78       82.34     37.87 o 
   1   4  -7     1303.70     1230.42     48.23 o 
   2   4  -7      297.83      390.62     26.71 o 
   3   4  -7     4812.07     4735.69    163.32 o 
   4   4  -7     1990.85     1996.41     70.99 o 
   5   4  -7     1260.95     1246.98     54.01 o 
   6   4  -7      456.75      465.34     30.15 o 
   7   4  -7      129.11      149.32     22.41 o 
   8   4  -7     3819.97     4024.12    158.17 o 
   9   4  -7       73.64       63.86     22.49 o 
  10   4  -7       57.66       99.53     23.93 o 
  11   4  -7      158.79      135.55     44.69 o 
  12   4  -7      301.41      285.93     36.30 o 
  13   4  -7      261.80      268.12     37.27 o 
  14   4  -7       40.88      120.36     50.94 o 
  15   4  -7      183.91      247.69     42.48 o 
  16   4  -7      865.92      793.23     72.22 o 
   1   5  -7       99.53       89.74     14.52 o 
   2   5  -7    10754.74    10739.36    372.18 o 
   3   5  -7      743.60      711.98     36.11 o 
   4   5  -7     1544.56     1527.85     61.80 o 
   5   5  -7     4158.78     4099.43    155.16 o 
   6   5  -7     4697.22     4634.91    182.99 o 
   7   5  -7      516.47      553.16     44.59 o 
   8   5  -7       36.65       20.94     19.52 o 
   9   5  -7     1471.03     1554.83     78.92 o 
  10   5  -7       23.34       47.55     20.82 o 
  11   5  -7     1827.16     1802.58    117.25 o 
  12   5  -7      357.10      416.90     40.17 o 
  13   5  -7       39.41       67.36     29.28 o 
  14   5  -7       11.93       25.90     33.13 o 
  15   5  -7      376.72      398.23     59.50 o 
  16   5  -7      148.38      150.78     45.06 o 
   1   6  -7      445.81      420.05     30.29 o 
   2   6  -7     8118.84     8072.56    308.71 o 
   3   6  -7       30.03       40.88     14.65 o 
   4   6  -7       61.58       76.71     14.58 o 
   5   6  -7      356.27      359.26     29.75 o 
   6   6  -7     2215.33     2110.58     90.78 o 
   7   6  -7      687.17      803.65     82.92 o 
   8   6  -7      735.57      773.41     55.57 o 
   9   6  -7      428.43      408.10     54.07 o 
  10   6  -7      426.36      482.34     45.24 o 
  11   6  -7      219.92      293.03     37.66 o 
  12   6  -7      195.71      264.37     39.52 o 
  13   6  -7      574.20      525.41     52.31 o 
  14   6  -7       62.36      131.18     53.13 o 
  15   6  -7       53.53        6.06     54.46 o 
  16   6  -7      170.11      154.76     46.32 o 
   1   7  -7     3593.47     3361.85    138.44 o 
   2   7  -7      202.29      199.47     22.93 o 
   3   7  -7      121.15      121.60     20.47 o 
   4   7  -7      589.43      571.27     40.56 o 
   5   7  -7     1284.73     1312.72     73.56 o 
   6   7  -7      286.94      306.14     31.99 o 
   7   7  -7     1287.52     1370.59     91.52 o 
   8   7  -7     3303.27     3348.63    253.66 o 
   9   7  -7      981.96      964.91     65.44 o 
  10   7  -7      112.08      112.81     29.43 o 
  11   7  -7      613.56      674.08     56.16 o 
  12   7  -7      759.96      755.08     61.40 o 
  13   7  -7      122.75      104.94     34.91 o 
  14   7  -7       77.18      160.09     41.41 o 
  15   7  -7       57.75       86.71     46.51 o 
   1   8  -7     3625.93     3517.35    143.06 o 
   2   8  -7      127.12      125.73     20.95 o 
   3   8  -7      855.40      910.34     52.49 o 
   4   8  -7       88.35       64.26     19.16 o 
   5   8  -7     3200.33     3051.73    137.44 o 
   6   8  -7      700.52      758.00     52.15 o 
   7   8  -7     1245.84     1150.92     86.07 o 
   8   8  -7      310.18      261.28     41.26 o 
   9   8  -7       24.93       54.29     32.09 o 
  10   8  -7      361.68      354.53     49.71 o 
  11   8  -7       51.61       41.64     33.03 o 
  12   8  -7       64.76       59.97     37.03 o 
  13   8  -7      131.34      145.15     46.42 o 
  14   8  -7       51.70       86.97     39.95 o 
  15   8  -7       50.69       52.84     55.11 o 
   1   9  -7      847.17      898.73     52.32 o 
   2   9  -7      350.78      316.48     31.20 o 
   3   9  -7      744.51      726.86     58.94 o 
   4   9  -7      298.94      363.64     38.66 o 
   5   9  -7      466.81      403.47     43.27 o 
   6   9  -7       95.75      115.08     26.03 o 
   7   9  -7     2373.12     2537.19    147.95 o 
   8   9  -7      478.21      410.20     53.58 o 
   9   9  -7      581.62      623.89     62.65 o 
  10   9  -7       30.47       30.09     31.95 o 
  11   9  -7      148.31      183.81     42.23 o 
  12   9  -7      260.59      294.87     50.38 o 
  13   9  -7      556.86      649.61     69.83 o 
  14   9  -7       28.41       30.45     66.63 o 
   1  10  -7      382.39      377.26     34.11 o 
   2  10  -7     5537.53     5491.29    216.42 o 
   3  10  -7      332.63      376.18     36.86 o 
   4  10  -7      355.07      377.31     34.37 o 
   5  10  -7      195.64      164.11     31.89 o 
   6  10  -7      703.79      671.83     53.37 o 
   7  10  -7      523.25      492.95     55.95 o 
   8  10  -7       27.63       11.14     30.69 o 
   9  10  -7       40.74        0.00     30.26 o 
  10  10  -7      126.52      195.05     44.19 o 
  11  10  -7       51.41      106.63     53.21 o 
  12  10  -7      132.82      135.86     46.31 o 
  13  10  -7       50.04       76.83     43.49 o 
   1  11  -7      961.77      922.08     85.02 o 
   2  11  -7      342.33      332.08     34.86 o 
   3  11  -7       10.81       18.30     21.61 o 
   4  11  -7      627.33      696.65     84.18 o 
   5  11  -7      941.90      889.96     61.88 o 
   6  11  -7      180.79      155.77     32.21 o 
   7  11  -7       66.33      123.84     43.22 o 
   8  11  -7     1017.29     1005.10     86.31 o 
   9  11  -7       19.38        0.00     32.33 o 
  10  11  -7       45.04       97.18     38.49 o 
  11  11  -7       19.49       39.21     37.78 o 
  12  11  -7      639.97      574.23     68.27 o 
   1  12  -7     2954.58     2838.86    122.83 o 
   2  12  -7      755.56      765.92     52.25 o 
   3  12  -7      988.67     1030.06     61.96 o 
   4  12  -7      541.09      546.88     45.07 o 
   5  12  -7      654.34      635.52     56.10 o 
   6  12  -7      100.20       76.02     30.12 o 
   7  12  -7        9.03        0.00     34.66 o 
   8  12  -7       52.97       73.43     38.00 o 
   9  12  -7      367.46      341.62     54.19 o 
  10  12  -7       13.43       13.72     37.67 o 
  11  12  -7      101.87      158.60     46.35 o 
   1  13  -7      276.62      295.45     36.07 o 
   2  13  -7      682.34      649.99     49.69 o 
   3  13  -7      553.19      545.67     46.37 o 
   4  13  -7      140.54      122.99     29.21 o 
   5  13  -7       19.74        5.28     28.15 o 
   6  13  -7      460.04      471.47     49.55 o 
   7  13  -7       12.51        0.00     39.04 o 
   8  13  -7      215.98      235.84     62.99 o 
   9  13  -7      161.92      181.70     50.56 o 
  10  13  -7      158.77      145.25     50.61 o 
   1  14  -7       51.72       70.12     25.33 o 
   2  14  -7     1258.59     1214.36     75.49 o 
   3  14  -7      534.31      589.27     49.38 o 
   4  14  -7      361.47      365.58     41.75 o 
   5  14  -7      193.63      222.34     39.74 o 
   6  14  -7      949.38     1110.73     91.35 o 
   7  14  -7      105.15      111.68     54.31 o 
   8  14  -7      262.09      324.20     56.82 o 
   9  14  -7       59.30        1.57     40.11 o 
   1  15  -7      458.87      474.85     42.13 o 
   2  15  -7      107.50      104.92     32.06 o 
   3  15  -7      376.28      397.56     44.15 o 
   4  15  -7       15.84       16.93     29.55 o 
   5  15  -7       86.29       80.01     42.75 o 
   6  15  -7      115.95       88.01     54.43 o 
   7  15  -7      120.95      141.68     47.75 o 
   1  16  -7      237.81      209.74     34.57 o 
   2  16  -7       81.56       69.42     28.94 o 
   3  16  -7       24.08       81.57     33.10 o 
   4  16  -7      137.90      130.74     41.18 o 
   5  16  -7      561.60      667.42     74.55 o 
   2   0  -6     1808.63     2015.84    199.20 o 
   4   0  -6    13435.14    13606.40   1109.69 o 
   6   0  -6     3150.97     2698.98    245.76 o 
   8   0  -6      835.85      829.29    113.68 o 
  10   0  -6     4209.28     3975.39    331.28 o 
  12   0  -6      129.44       98.52     57.38 o 
  14   0  -6     3892.47     3571.57    386.50 o 
  16   0  -6        7.01        0.00     63.87 o 
   0   1  -6    29436.36    32166.88   2596.13 o 
   1   1  -6     9086.99     9213.23    388.34 o 
   2   1  -6     2766.10     2679.67    120.39 o 
   3   1  -6    13497.99    13875.10    673.57 o 
   4   1  -6     6975.03     7076.40    317.92 o 
   5   1  -6      250.70      306.26     26.75 o 
   6   1  -6     2648.17     2570.97    143.39 o 
   7   1  -6     1804.60     1709.58     98.00 o 
   8   1  -6     5258.95     4992.12    310.81 o 
   9   1  -6      138.99      134.43     35.59 o 
  10   1  -6     3518.09     3347.16    212.43 o 
  11   1  -6     2247.82     2067.38    122.89 o 
  12   1  -6      886.42      936.55     82.95 o 
  13   1  -6      663.60      709.44    105.46 o 
  14   1  -6      312.11      262.92     59.30 o 
  15   1  -6       40.11       70.98     34.31 o 
  16   1  -6      100.88      124.43     38.70 o 
  17   1  -6      366.14      337.02     50.43 o 
   0   2  -6      616.31      633.57     47.04 o 
   1   2  -6     5526.64     5989.97    209.56 o 
   2   2  -6     1414.59     1427.61     56.70 o 
   3   2  -6     5321.42     5128.60    175.06 o 
   4   2  -6     1345.19     1449.12     66.71 o 
   5   2  -6     1730.68     1610.77     86.00 o 
   6   2  -6     1614.87     1660.53     86.27 o 
   7   2  -6     6182.80     6032.15    254.76 o 
   8   2  -6      357.87      393.27     40.38 o 
   9   2  -6     1479.56     1421.54    119.69 o 
  10   2  -6       68.90       43.63     25.58 o 
  11   2  -6     1889.60     1737.44     82.78 o 
  12   2  -6      675.14      592.58     46.05 o 
  13   2  -6     1468.32     1434.35     76.90 o 
  14   2  -6        0.59        0.00     36.41 o 
  15   2  -6      927.75     1004.66     78.40 o 
  16   2  -6      453.82      507.17     57.87 o 
  17   2  -6      265.12      328.12     73.91 o 
   0   3  -6    17058.57    17914.97    846.74 o 
   1   3  -6    13806.66    13926.22    473.94 o 
   2   3  -6     3526.39     3460.07    115.85 o 
   3   3  -6     5018.33     5463.61    180.64 o 
   4   3  -6     4275.24     4267.41    140.01 o 
   5   3  -6     6138.36     5934.53    188.33 o 
   6   3  -6     3985.70     4003.58    153.20 o 
   7   3  -6     4974.00     4759.14    170.57 o 
   8   3  -6      439.06      473.93     35.34 o 
   9   3  -6     2085.41     1957.59     93.99 o 
  10   3  -6     3134.22     3073.66    133.38 o 
  11   3  -6      654.31      688.50     66.04 o 
  12   3  -6      118.64      156.68     34.29 o 
  13   3  -6       56.55       74.39     25.83 o 
  14   3  -6      303.45      277.20     49.38 o 
  15   3  -6      466.53      541.83     64.83 o 
  16   3  -6      305.84      318.55     49.04 o 
  17   3  -6      118.96       83.76     39.46 o 
   0   4  -6      879.08      932.46     63.61 o 
   1   4  -6     3745.21     3634.00    122.41 o 
   2   4  -6     2234.84     2102.40     77.45 o 
   3   4  -6     2318.16     2181.50     79.53 o 
   4   4  -6     9117.33     9028.86    285.67 o 
   5   4  -6     6891.21     6769.77    216.30 o 
   6   4  -6     3517.58     3409.66    126.43 o 
   7   4  -6      734.83      669.74     38.01 o 
   8   4  -6     1795.91     1649.03     80.16 o 
   9   4  -6      269.62      298.22     30.78 o 
  10   4  -6     2206.98     2059.23     96.51 o 
  11   4  -6      641.41      553.71     43.05 o 
  12   4  -6       31.11       31.40     22.52 o 
  13   4  -6      297.17      281.13     35.32 o 
  14   4  -6     1195.97     1230.93    141.73 o 
  15   4  -6      300.74      300.92     48.58 o 
  16   4  -6      288.28      330.42     46.09 o 
  17   4  -6        5.30       25.52     36.21 o 
   0   5  -6     7521.03     7168.85    328.93 o 
   1   5  -6     2552.16     2584.42     88.77 o 
   2   5  -6      936.88      994.81     42.19 o 
   3   5  -6     2909.20     2943.96    104.05 o 
   4   5  -6     6821.07     6919.19    239.52 o 
   5   5  -6     3615.10     3476.56    126.77 o 
   6   5  -6      426.88      464.42     28.32 o 
   7   5  -6     4373.05     4169.16    168.38 o 
   8   5  -6      342.07      326.59     35.00 o 
   9   5  -6     2951.17     2767.69    165.80 o 
  10   5  -6      904.48      897.62     72.31 o 
  11   5  -6      218.75      286.78     35.43 o 
  12   5  -6       74.57       90.77     35.00 o 
  13   5  -6      965.85     1070.89     72.79 o 
  14   5  -6      968.38     1090.64     97.01 o 
  15   5  -6       51.93       20.57     37.80 o 
  16   5  -6       32.19       75.84     44.20 o 
   0   6  -6     8763.46     8804.82    430.58 o 
   1   6  -6      889.13      860.14     40.11 o 
   2   6  -6     2656.36     2675.91     97.16 o 
   3   6  -6     1534.13     1508.42     60.19 o 
   4   6  -6     8472.16     8339.42    290.71 o 
   5   6  -6     1179.24     1076.41     49.94 o 
   6   6  -6      474.64      495.71     29.47 o 
   7   6  -6      472.73      461.20     32.46 o 
   8   6  -6      209.75      228.97     29.50 o 
   9   6  -6     1368.62     1505.39     81.48 o 
  10   6  -6      565.95      582.22     57.04 o 
  11   6  -6     1225.69     1337.92     80.85 o 
  12   6  -6       36.47       39.15     25.90 o 
  13   6  -6       28.25       41.63     27.77 o 
  14   6  -6      508.65      630.16     56.44 o 
  15   6  -6      162.94       74.14     41.31 o 
  16   6  -6      110.82      106.12     44.80 o 
   0   7  -6      470.21      496.72     59.54 o 
   1   7  -6     2886.79     2710.01    113.34 o 
   2   7  -6      296.20      304.24     25.18 o 
   3   7  -6     7922.50     7452.60    358.55 o 
   4   7  -6     1216.64     1206.02     64.40 o 
   5   7  -6      186.65      206.43     19.23 o 
   6   7  -6     1246.20     1228.68     55.62 o 
   7   7  -6     3866.77     3814.66    153.81 o 
   8   7  -6      242.01      215.40     28.88 o 
   9   7  -6     1600.95     1632.85    130.95 o 
  10   7  -6     1677.80     1723.22     96.27 o 
  11   7  -6      325.35      335.52     40.74 o 
  12   7  -6      168.68      201.30     36.09 o 
  13   7  -6      131.38      119.67     33.73 o 
  14   7  -6      247.53      244.64     39.45 o 
  15   7  -6      183.36      165.10     48.71 o 
  16   7  -6       72.22       83.31     45.72 o 
   0   8  -6     2881.20     2931.85    177.88 o 
   1   8  -6     1606.32     1582.01     72.28 o 
   2   8  -6      839.52      860.14     55.49 o 
   3   8  -6     6460.08     6023.58    238.75 o 
   4   8  -6      535.22      585.10     39.59 o 
   5   8  -6     4919.29     4735.76    187.66 o 
   6   8  -6      447.52      466.52     33.78 o 
   7   8  -6     2483.98     2426.50    117.40 o 
   8   8  -6      139.30      133.28     33.13 o 
   9   8  -6      167.80      171.84     34.77 o 
  10   8  -6      331.20      323.36     47.16 o 
  11   8  -6       48.79       71.49     38.27 o 
  12   8  -6      276.27      272.71     39.98 o 
  13   8  -6      265.77      343.33     44.01 o 
  14   8  -6       22.29       44.81     33.18 o 
  15   8  -6      142.11      129.56     47.09 o 
   0   9  -6     1614.26     1601.12    172.14 o 
   1   9  -6      112.99      113.13     20.42 o 
   2   9  -6      195.45      182.93     24.22 o 
   3   9  -6      520.13      518.52     39.21 o 
   4   9  -6      585.68      667.35     41.49 o 
   5   9  -6     5555.79     5712.97    222.56 o 
   6   9  -6      497.44      457.90     35.08 o 
   7   9  -6      430.44      474.00     39.46 o 
   8   9  -6      406.04      445.68     51.83 o 
   9   9  -6     1405.35     1387.55     99.44 o 
  10   9  -6      198.83      164.87     38.41 o 
  11   9  -6      853.87      919.08    159.47 o 
  12   9  -6       12.55        0.00     30.63 o 
  13   9  -6      170.24      165.70     42.66 o 
  14   9  -6      188.90      221.13     48.39 o 
  15   9  -6      139.94      176.94     65.66 o 
   0  10  -6    10129.25     9808.03    570.18 o 
   1  10  -6      524.00      591.34     41.40 o 
   2  10  -6      586.58      579.04     41.30 o 
   3  10  -6     1190.64     1111.44     62.26 o 
   4  10  -6     4112.13     4062.20    166.40 o 
   5  10  -6      852.68      869.93     52.57 o 
   6  10  -6      472.99      529.65     40.41 o 
   7  10  -6      516.81      510.73     53.60 o 
   8  10  -6      709.65      686.06     65.44 o 
   9  10  -6      394.92      333.36     49.73 o 
  10  10  -6      429.14      422.36     53.93 o 
  11  10  -6      164.78      141.97     41.09 o 
  12  10  -6        6.42        0.00     34.98 o 
  13  10  -6       40.99       46.89     40.73 o 
  14  10  -6      112.69      128.53     48.25 o 
   0  11  -6     3436.13     3399.52    224.79 o 
   1  11  -6      429.32      415.00     35.16 o 
   2  11  -6      474.86      471.77     38.97 o 
   3  11  -6      237.87      237.69     29.54 o 
   4  11  -6       52.54       24.42     21.92 o 
   5  11  -6      587.96      550.24     42.15 o 
   6  11  -6      522.64      567.45     43.51 o 
   7  11  -6      821.81      902.96     74.63 o 
   8  11  -6      226.32      314.10     48.96 o 
   9  11  -6      159.55      120.38     36.67 o 
  10  11  -6      441.13      517.62     94.45 o 
  11  11  -6       89.66       93.07     38.00 o 
  12  11  -6       16.87       39.24     39.35 o 
  13  11  -6      222.40      211.84     51.00 o 
   0  12  -6     1070.11     1137.97     84.16 o 
   1  12  -6     3239.44     3169.55    134.90 o 
   2  12  -6      606.47      592.29     62.37 o 
   3  12  -6     1603.80     1513.68     79.06 o 
   4  12  -6      338.80      304.24     34.12 o 
   5  12  -6       23.05       24.00     22.99 o 
   6  12  -6      459.72      482.98     41.18 o 
   7  12  -6      744.57      798.67     72.48 o 
   8  12  -6       67.61      107.07     36.60 o 
   9  12  -6      474.29      491.30     59.05 o 
  10  12  -6      197.75      233.35     46.94 o 
  11  12  -6      264.61      245.97     49.45 o 
  12  12  -6       22.82        0.00     44.82 o 
   0  13  -6     1607.43     1422.71    107.65 o 
   1  13  -6     1120.62     1040.44     74.05 o 
   2  13  -6      573.91      509.39     43.46 o 
   3  13  -6      467.85      516.76     43.70 o 
   4  13  -6      248.98      225.28     31.87 o 
   5  13  -6      155.34      162.65     29.76 o 
   6  13  -6       76.39      105.79     31.06 o 
   7  13  -6      291.96      319.96     53.98 o 
   8  13  -6      161.97      162.99     43.42 o 
   9  13  -6      200.07      179.84     46.08 o 
  10  13  -6      225.11      276.65     49.88 o 
  11  13  -6      154.35      221.72     53.54 o 
   0  14  -6     1051.63     1066.14     95.12 o 
   1  14  -6      298.00      328.11     34.94 o 
   2  14  -6       99.02      100.03     29.66 o 
   3  14  -6      258.50      249.94     35.41 o 
   4  14  -6     1136.87     1185.90     69.74 o 
   5  14  -6      389.27      390.74     47.37 o 
   6  14  -6      627.63      770.12     75.47 o 
   7  14  -6      107.83      210.38     70.26 o 
   8  14  -6      222.05      287.36     53.17 o 
   9  14  -6      340.17      290.43     53.65 o 
  10  14  -6      245.27      367.60     73.12 o 
   0  15  -6      184.11      211.39     43.58 o 
   1  15  -6      344.05      387.86     38.20 o 
   2  15  -6      108.92      124.12     30.27 o 
   3  15  -6      592.34      635.38     52.08 o 
   4  15  -6      409.55      474.34     59.38 o 
   5  15  -6      228.86      236.49     41.60 o 
   6  15  -6      123.90      145.75     42.89 o 
   7  15  -6      389.72      408.22     57.73 o 
   8  15  -6       12.15       64.14     41.73 o 
   0  16  -6      316.87      399.60     56.75 o 
   1  16  -6      168.75      111.05     28.27 o 
   2  16  -6       89.80       90.09     32.12 o 
   3  16  -6      282.82      316.50     47.30 o 
   4  16  -6       10.08       37.09     41.37 o 
   5  16  -6       29.83       26.54     41.95 o 
   6  16  -6      160.62       99.46     68.75 o 
   0  17  -6      268.91      379.82     72.71 o 
   1  17  -6       14.79       42.82     42.53 o 
   2  17  -6      150.46      229.12     54.36 o 
   3  17  -6       22.82        5.94     44.28 o 
   2   0  -5    33946.80    34755.44   2689.23 o 
   4   0  -5     4224.88     4347.81    363.76 o 
   6   0  -5    17085.67    17202.87   1317.55 o 
   8   0  -5      714.80      757.84     92.02 o 
  10   0  -5      906.58      740.51    107.18 o 
  12   0  -5      149.15      221.94     66.04 o 
  14   0  -5      404.58      258.75     81.20 o 
  16   0  -5       35.05       41.14     69.29 o 
  18   0  -5      190.85      270.03     69.00 o 
   1   1  -5    10129.05    10780.93    461.25 o 
   2   1  -5      742.33      721.31     41.19 o 
   3   1  -5     2668.07     2828.96    143.51 o 
   4   1  -5    12508.10    13224.69    834.43 o 
   5   1  -5     3214.24     3190.57    147.16 o 
   6   1  -5     4996.23     4913.03    228.88 o 
   7   1  -5     1222.90     1241.25     97.34 o 
   8   1  -5     5959.52     5862.30    325.73 o 
   9   1  -5     4486.13     3899.13    248.41 o 
  10   1  -5     1609.28     1667.32    128.83 o 
  11   1  -5     2644.71     2268.81    128.04 o 
  12   1  -5     3078.38     3036.88    161.14 o 
  13   1  -5      947.16      918.24     75.31 o 
  14   1  -5       41.89       30.54     39.37 o 
  15   1  -5      632.50      605.08     57.84 o 
  16   1  -5      847.26      764.20     66.82 o 
  17   1  -5      468.73      458.66     55.13 o 
  18   1  -5       37.00        5.04     38.29 o 
   1   2  -5    11557.33    11456.46    383.24 o 
   2   2  -5     2911.28     2943.97    103.72 o 
   3   2  -5    26962.44    28463.90    943.30 o 
   4   2  -5     7973.05     8299.57    355.11 o 
   5   2  -5    11551.81    11130.92    443.04 o 
   6   2  -5     1855.74     1880.67     82.98 o 
   7   2  -5     3568.85     3566.68    168.39 o 
   8   2  -5     1097.63     1070.20     86.64 o 
   9   2  -5     1379.80     1447.59     80.88 o 
  10   2  -5      512.67      572.26     50.40 o 
  11   2  -5       38.22       39.25     20.50 o 
  12   2  -5      134.87      140.87     25.70 o 
  13   2  -5      148.17      193.83     33.88 o 
  14   2  -5        4.65        0.00     27.04 o 
  15   2  -5      287.70      277.50     43.93 o 
  16   2  -5      110.78      165.60     49.99 o 
  17   2  -5       63.10       71.21     36.85 o 
  18   2  -5       40.60       46.61     38.44 o 
   1   3  -5      995.93     1052.38     41.32 o 
   2   3  -5    14942.33    15716.60    495.19 o 
   3   3  -5     5895.26     5938.49    201.78 o 
   4   3  -5     1624.69     1627.16     54.37 o 
   5   3  -5     1126.04     1135.11     57.74 o 
   6   3  -5      277.39      289.89     22.24 o 
   7   3  -5     5235.15     5223.36    171.86 o 
   8   3  -5     4676.91     4298.59    179.58 o 
   9   3  -5      536.33      565.08     38.45 o 
  10   3  -5        9.08       37.08     19.68 o 
  11   3  -5     1771.20     1717.27     92.97 o 
  12   3  -5     1556.31     1507.75     76.22 o 
  13   3  -5     1634.86     1710.40     84.15 o 
  14   3  -5       41.87        4.97     28.42 o 
  15   3  -5      610.91      586.41     56.46 o 
  16   3  -5      398.67      406.36     69.02 o 
  17   3  -5      470.84      436.93     54.19 o 
   1   4  -5    14902.21    15432.47    485.84 o 
   2   4  -5    17562.27    18022.62    580.96 o 
   3   4  -5     1901.63     1960.36     69.70 o 
   4   4  -5      539.73      622.87     30.56 o 
   5   4  -5      281.58      305.88     20.23 o 
   6   4  -5     5222.61     5109.08    167.96 o 
   7   4  -5     2528.09     2436.48     85.33 o 
   8   4  -5       81.46      107.41     20.01 o 
   9   4  -5     2811.70     2637.78    116.82 o 
  10   4  -5     1539.10     1613.99     76.80 o 
  11   4  -5     1014.44      966.52     59.57 o 
  12   4  -5      591.23      552.53     43.31 o 
  13   4  -5      492.58      498.53     43.58 o 
  14   4  -5       89.11      157.06     51.57 o 
  15   4  -5      450.55      462.15     50.79 o 
  16   4  -5       57.65       33.30     32.48 o 
  17   4  -5      180.23      134.31     48.24 o 
   1   5  -5    13506.81    14054.36    476.31 o 
   2   5  -5     5705.32     5579.04    185.90 o 
   3   5  -5       51.75       74.53     11.45 o 
   4   5  -5     2467.87     2406.39     90.65 o 
   5   5  -5     8731.78     8769.55    307.93 o 
   6   5  -5      575.23      679.71     34.45 o 
   7   5  -5      759.30      781.01     37.51 o 
   8   5  -5     3642.53     3615.96    169.63 o 
   9   5  -5     2576.91     2490.64    123.19 o 
  10   5  -5       86.45       87.72     34.85 o 
  11   5  -5       13.11       35.36     22.82 o 
  12   5  -5     1171.92     1388.82    116.99 o 
  13   5  -5       29.15       35.63     26.03 o 
  14   5  -5      158.62      258.53     44.81 o 
  15   5  -5      425.74      496.37    100.41 o 
  16   5  -5      524.24      423.33     61.21 o 
  17   5  -5       52.85       50.21     43.28 o 
   1   6  -5     4569.88     4732.60    162.04 o 
   2   6  -5     4925.69     4944.81    175.33 o 
   3   6  -5     1783.05     1767.29     70.61 o 
   4   6  -5     2106.44     2087.12     75.29 o 
   5   6  -5     1718.25     1765.24     64.87 o 
   6   6  -5     2038.48     1922.51     73.18 o 
   7   6  -5     1046.84     1057.60     47.56 o 
   8   6  -5     9022.66     8702.51    394.93 o 
   9   6  -5      382.24      390.06     37.46 o 
  10   6  -5      110.14      147.21     27.15 o 
  11   6  -5       20.87       10.82     23.19 o 
  12   6  -5     2101.73     2052.06    106.11 o 
  13   6  -5       45.91       42.03     26.12 o 
  14   6  -5      260.64      289.68     48.30 o 
  15   6  -5      205.76      190.99     45.53 o 
  16   6  -5      493.12      485.13     66.32 o 
  17   6  -5       28.71       17.05     42.84 o 
   1   7  -5     5729.69     5595.76    218.63 o 
   2   7  -5     7239.39     7064.65    254.49 o 
   3   7  -5      899.09      952.20     40.56 o 
   4   7  -5      434.86      457.99     27.06 o 
   5   7  -5      805.64      827.77     40.14 o 
   6   7  -5     4860.68     4720.81    207.14 o 
   7   7  -5      611.07      676.28     37.17 o 
   8   7  -5     1041.86      994.98     71.72 o 
   9   7  -5      712.07      845.63     56.71 o 
  10   7  -5      302.86      352.34     38.09 o 
  11   7  -5      433.44      392.46     41.92 o 
  12   7  -5      733.20      805.80     61.86 o 
  13   7  -5      566.95      527.46     50.20 o 
  14   7  -5      133.92      232.98     46.51 o 
  15   7  -5       58.90       76.88     40.73 o 
  16   7  -5      213.87      123.77     47.46 o 
   1   8  -5     1349.53     1422.79     65.77 o 
   2   8  -5     1971.10     1969.91     84.60 o 
   3   8  -5     1523.73     1481.43     70.02 o 
   4   8  -5      438.60      388.26     29.55 o 
   5   8  -5     2261.79     2122.06     95.20 o 
   6   8  -5     1842.89     1883.99     74.14 o 
   7   8  -5     2167.77     2061.63     88.66 o 
   8   8  -5      462.80      500.69     41.71 o 
   9   8  -5      955.88     1055.68     67.99 o 
  10   8  -5     1291.85     1368.58    100.32 o 
  11   8  -5     1736.23     1777.07     96.99 o 
  12   8  -5        8.35        0.00     26.19 o 
  13   8  -5      654.22      696.39     71.88 o 
  14   8  -5        5.11       34.34     47.65 o 
  15   8  -5      524.76      625.44     72.83 o 
  16   8  -5      104.40      198.90     50.94 o 
   1   9  -5      882.89      801.79     47.77 o 
   2   9  -5     1927.99     1745.18     76.43 o 
   3   9  -5     5122.48     4879.06    197.22 o 
   4   9  -5      413.77      398.62     31.68 o 
   5   9  -5     1467.65     1466.58     71.48 o 
   6   9  -5      815.59      873.59     49.92 o 
   7   9  -5     1516.12     1583.13     88.13 o 
   8   9  -5      141.34      237.66     70.05 o 
   9   9  -5     1626.50     1513.47    137.79 o 
  10   9  -5       47.38       80.61     31.85 o 
  11   9  -5      341.32      326.06     47.10 o 
  12   9  -5        4.29       82.39     60.25 o 
  13   9  -5      361.21      318.54     50.63 o 
  14   9  -5       65.65       70.78     48.84 o 
  15   9  -5       49.85       15.00     51.97 o 
   1  10  -5       42.59       41.91     17.91 o 
   2  10  -5     2669.31     2465.50    104.68 o 
   3  10  -5      242.53      258.97     27.54 o 
   4  10  -5     4400.90     4234.14    171.73 o 
   5  10  -5      478.15      429.42     34.93 o 
   6  10  -5       16.66       54.66     19.34 o 
   7  10  -5      440.49      405.91     39.63 o 
   8  10  -5     2858.55     2836.98    156.91 o 
   9  10  -5      161.29      216.80     40.44 o 
  10  10  -5      299.28      270.73     44.49 o 
  11  10  -5      213.79      185.87     41.51 o 
  12  10  -5      838.66      858.89     79.96 o 
  13  10  -5       82.97       65.60     36.80 o 
  14  10  -5       25.76      132.08     56.84 o 
   1  11  -5      124.23       83.22     21.47 o 
   2  11  -5     2624.57     2616.43    112.86 o 
   3  11  -5      819.13      806.78     50.14 o 
   4  11  -5      669.48      692.61     46.15 o 
   5  11  -5     1188.49     1175.53     63.43 o 
   6  11  -5     2073.15     2082.43    109.50 o 
   7  11  -5      325.85      386.45     40.45 o 
   8  11  -5       38.80       27.79     29.82 o 
   9  11  -5      625.62      718.87     75.79 o 
  10  11  -5      344.53      406.24     54.29 o 
  11  11  -5      143.68      219.98     44.63 o 
  12  11  -5      301.05      294.76    120.71 o 
  13  11  -5        3.82        0.75     36.54 o 
  14  11  -5       66.62       85.49     55.40 o 
   1  12  -5      583.08      630.88     46.04 o 
   2  12  -5     1589.34     1570.88     79.23 o 
   3  12  -5      598.00      604.40     44.02 o 
   4  12  -5      517.27      627.23     44.97 o 
   5  12  -5     1052.88     1057.04     61.48 o 
   6  12  -5      472.51      401.56     41.91 o 
   7  12  -5      470.92      542.31     60.18 o 
   8  12  -5      168.97      190.18     43.46 o 
   9  12  -5      537.03      511.15     59.29 o 
  10  12  -5       24.07       41.82     40.67 o 
  11  12  -5      481.46      542.29     63.96 o 
  12  12  -5      267.90      302.25     51.83 o 
  13  12  -5      323.80      435.52     59.63 o 
   1  13  -5     2736.21     2547.44    114.89 o 
   2  13  -5      562.27      582.36     45.99 o 
   3  13  -5      264.19      298.95     34.77 o 
   4  13  -5      106.66      106.77     26.68 o 
   5  13  -5       96.11      108.07     30.95 o 
   6  13  -5      413.22      462.46     46.83 o 
   7  13  -5      314.41      293.75     40.53 o 
   8  13  -5      572.06      696.11     67.49 o 
   9  13  -5       45.76       72.61     36.90 o 
  10  13  -5       48.92       76.34     38.06 o 
  11  13  -5      166.82      251.32     61.21 o 
  12  13  -5      364.31      458.15     63.95 o 
   1  14  -5      553.51      542.06     41.44 o 
   2  14  -5      163.47      182.20     30.99 o 
   3  14  -5      783.20      853.36     58.19 o 
   4  14  -5      169.30      160.89     34.44 o 
   5  14  -5      116.46      173.17     35.78 o 
   6  14  -5      526.91      550.56     52.83 o 
   7  14  -5      425.70      431.28     55.47 o 
   8  14  -5      568.69      611.49     71.24 o 
   9  14  -5        0.51       35.29     37.07 o 
  10  14  -5       66.42       80.12     41.91 o 
  11  14  -5      135.96      123.94     46.83 o 
   1  15  -5      665.81      665.37     46.85 o 
   2  15  -5      666.83      605.63     49.51 o 
   3  15  -5      200.08      181.01     36.71 o 
   4  15  -5      169.72      198.97     38.27 o 
   5  15  -5      333.07      322.86     44.25 o 
   6  15  -5      184.60      157.20     36.67 o 
   7  15  -5      273.27      360.08     56.97 o 
   8  15  -5      193.50      335.61     67.31 o 
   9  15  -5       97.90        0.00     56.30 o 
   1  16  -5      193.27      334.97     55.61 o 
   2  16  -5      413.97      409.54     59.63 o 
   3  16  -5      129.94      197.25     49.01 o 
   4  16  -5       90.86       91.14     43.46 o 
   5  16  -5      274.44      286.81     69.94 o 
   6  16  -5      516.58      597.41     70.13 o 
   7  16  -5       53.40       98.13    144.53 o 
   1  17  -5       64.00      179.82     64.09 o 
   2  17  -5       30.19      106.46     45.40 o 
   3  17  -5      229.42      275.48     71.06 o 
   4  17  -5      224.49      311.25     55.71 o 
   2   0  -4      956.12     1025.24     94.19 o 
   4   0  -4     8034.81     7855.51    557.55 o 
   6   0  -4     6425.94     6741.49    566.21 o 
   8   0  -4     5791.25     6103.83    447.12 o 
  10   0  -4     3227.37     3150.43    270.66 o 
  12   0  -4     1269.39     1255.84    158.06 o 
  14   0  -4     1013.09      875.84    140.74 o 
  16   0  -4       35.93       90.94     67.12 o 
  18   0  -4      278.45      331.61     60.82 o 
   1   1  -4      809.58      883.18     38.42 o 
   2   1  -4      301.62      292.05     23.71 o 
   3   1  -4     1300.91     1320.72     57.86 o 
   4   1  -4    10684.31    11340.08    512.75 o 
   5   1  -4     1149.04     1149.53     68.09 o 
   6   1  -4    14496.45    14779.78    699.18 o 
   7   1  -4    13186.38    13373.80    811.08 o 
   8   1  -4      105.84       90.96     43.85 o 
   9   1  -4     3912.32     3878.48    241.91 o 
  10   1  -4     1416.96     1298.46    102.16 o 
  11   1  -4      574.54      641.81     65.03 o 
  12   1  -4      646.03      647.94     85.10 o 
  13   1  -4     1446.38     1432.65    129.74 o 
  14   1  -4     1524.14     1216.04    120.89 o 
  15   1  -4      366.20      273.99     42.00 o 
  16   1  -4        2.54       39.62     34.85 o 
  17   1  -4      123.92      117.67     38.00 o 
  18   1  -4       49.07       69.40     39.18 o 
   0   2  -4     7677.13     8645.45    542.85 o 
   1   2  -4     8775.00     8988.38    274.46 o 
   2   2  -4     4575.02     4680.15    152.47 o 
   3   2  -4    14554.33    15349.36    457.28 o 
   4   2  -4     1289.24     1367.89     47.00 o 
   5   2  -4     8011.40     8313.91    310.28 o 
   6   2  -4     2855.59     2673.98    104.27 o 
   7   2  -4     3739.91     3775.18    141.02 o 
   8   2  -4       91.98      109.60     15.18 o 
   9   2  -4     2780.57     2871.58    153.18 o 
  10   2  -4     2662.00     2534.10    105.48 o 
  11   2  -4     2160.08     2174.02     93.60 o 
  12   2  -4      159.16      147.39     25.19 o 
  13   2  -4      787.97      686.74     63.54 o 
  14   2  -4      282.71      289.41     42.12 o 
  15   2  -4      205.35      163.92     36.34 o 
  16   2  -4        3.31       27.11     30.92 o 
  17   2  -4      173.15      184.82     42.35 o 
  18   2  -4      134.13      197.38     44.07 o 
   0   3  -4     5925.23     6142.09    392.94 o 
   1   3  -4     1041.10     1014.24     41.88 o 
   2   3  -4    11684.11    12188.19    408.43 o 
   3   3  -4     1611.20     1714.87     56.48 o 
   4   3  -4     7633.14     7670.18    241.41 o 
   5   3  -4    26952.58    27242.27    827.58 o 
   6   3  -4     1160.64     1153.21     45.65 o 
   7   3  -4      499.44      495.23     23.77 o 
   8   3  -4      727.92      720.05     37.03 o 
   9   3  -4     3435.02     3524.11    152.08 o 
  10   3  -4     2244.04     2112.33     96.74 o 
  11   3  -4      424.36      413.13     33.55 o 
  12   3  -4      115.72      119.91     23.47 o 
  13   3  -4     1859.51     1667.55     99.82 o 
  14   3  -4      848.16      738.67     62.25 o 
  15   3  -4      626.81      608.52     56.73 o 
  16   3  -4      239.13      212.08     67.97 o 
  17   3  -4       63.92       73.01     36.00 o 
  18   3  -4      127.34      126.21     40.68 o 
   0   4  -4    23124.73    23821.81   1099.40 o 
   1   4  -4     1428.03     1433.39     54.78 o 
   2   4  -4     2259.30     2233.58     79.00 o 
   3   4  -4     1377.10     1346.95     51.87 o 
   4   4  -4     1940.61     1955.85     76.32 o 
   5   4  -4      276.74      304.68     19.11 o 
   6   4  -4     1759.10     1740.32     59.40 o 
   7   4  -4     3484.42     3422.92    115.84 o 
   8   4  -4     3904.72     3894.41    148.24 o 
   9   4  -4     6956.33     6521.23    251.60 o 
  10   4  -4     2097.79     2049.86     88.94 o 
  11   4  -4     1204.76     1324.56     69.36 o 
  12   4  -4      488.24      592.02     52.60 o 
  13   4  -4      761.12      713.10     54.91 o 
  14   4  -4      177.11      240.43     38.27 o 
  15   4  -4      307.91      250.13     39.25 o 
  16   4  -4      621.71      565.83     66.07 o 
  17   4  -4      266.48      340.07     61.78 o 
  18   4  -4       23.09       85.05     45.05 o 
   0   5  -4    12665.12    12492.34    702.49 o 
   1   5  -4     3974.48     3837.19    130.35 o 
   2   5  -4     3504.81     3842.13    129.95 o 
   3   5  -4    19852.33    20231.82    695.74 o 
   4   5  -4     3324.43     3501.34    127.77 o 
   5   5  -4     1143.02     1080.30     46.44 o 
   6   5  -4     2253.86     2223.05     86.29 o 
   7   5  -4     1009.80     1093.40     60.50 o 
   8   5  -4     2182.45     2141.89     88.76 o 
   9   5  -4     1829.31     1915.69     97.23 o 
  10   5  -4     1437.00     1382.80     80.83 o 
  11   5  -4     5001.96     5062.39    249.55 o 
  12   5  -4      943.42      922.70     64.30 o 
  13   5  -4      169.48      170.69     31.13 o 
  14   5  -4      209.53      213.26     61.25 o 
  15   5  -4       28.33       51.04     36.78 o 
  16   5  -4      131.00      117.89     42.11 o 
  17   5  -4      379.89      420.21     61.20 o 
   0   6  -4     1268.65     1175.52     80.63 o 
   1   6  -4     5164.34     5278.17    183.26 o 
   2   6  -4     9882.20     9713.11    330.57 o 
   3   6  -4     2948.29     2830.47     98.76 o 
   4   6  -4     1879.31     1863.43     74.94 o 
   5   6  -4      235.08      270.26     20.79 o 
   6   6  -4     2066.23     2051.06     73.31 o 
   7   6  -4     3030.03     3008.56    115.91 o 
   8   6  -4      368.07      432.25     30.98 o 
   9   6  -4      500.06      476.61     39.29 o 
  10   6  -4     9534.13     8942.95    403.37 o 
  11   6  -4      650.76      616.51     50.67 o 
  12   6  -4      284.68      273.12     36.04 o 
  13   6  -4      489.74      459.35     45.79 o 
  14   6  -4     2867.03     2806.05    173.91 o 
  15   6  -4        8.32       58.36     54.12 o 
  16   6  -4      220.63      174.48     46.52 o 
  17   6  -4      141.41      189.10     61.92 o 
   0   7  -4    17004.14    16355.07    930.40 o 
   1   7  -4     6995.20     6674.62    255.65 o 
   2   7  -4      100.20      125.71     17.93 o 
   3   7  -4     3669.35     3624.68    125.26 o 
   4   7  -4    13629.94    13910.20    472.02 o 
   5   7  -4     4572.90     4624.25    189.28 o 
   6   7  -4     1052.24     1018.54     45.44 o 
   7   7  -4      449.18      503.26     34.74 o 
   8   7  -4     1898.07     1861.44    112.09 o 
   9   7  -4     3156.53     3050.67    131.92 o 
  10   7  -4     1212.78     1293.69     80.08 o 
  11   7  -4     1083.55     1065.77     69.61 o 
  12   7  -4      156.26      136.36     30.43 o 
  13   7  -4      740.43      836.96     64.06 o 
  14   7  -4      433.20      466.58     59.53 o 
  15   7  -4       10.51        0.00     44.24 o 
  16   7  -4      159.59      241.88     51.61 o 
  17   7  -4       20.03       30.68     43.47 o 
   0   8  -4      878.78      796.49     99.06 o 
   1   8  -4     1925.10     1849.03     78.65 o 
   2   8  -4      613.94      601.51     37.68 o 
   3   8  -4     6302.97     6137.44    223.05 o 
   4   8  -4     3649.95     3506.09    127.50 o 
   5   8  -4      725.01      819.64     39.57 o 
   6   8  -4      413.88      420.39     27.62 o 
   7   8  -4     2135.48     2145.52    118.79 o 
   8   8  -4      297.58      267.23     27.76 o 
   9   8  -4     3602.61     3740.36    185.62 o 
  10   8  -4     1547.91     1614.10    125.76 o 
  11   8  -4     2922.42     2667.09    132.77 o 
  12   8  -4       63.25       85.10     28.77 o 
  13   8  -4     1128.35     1124.13     76.26 o 
  14   8  -4       42.35      157.06     63.56 o 
  15   8  -4      378.22      404.92     59.42 o 
  16   8  -4       37.12       38.19     45.75 o 
   0   9  -4     1924.86     1908.28    121.70 o 
   1   9  -4     4685.08     4641.18    185.49 o 
   2   9  -4      459.18      458.73     32.87 o 
   3   9  -4     3801.22     3589.20    140.74 o 
   4   9  -4     1866.23     1820.52     76.10 o 
   5   9  -4     3798.19     3929.26    153.89 o 
   6   9  -4      283.76      278.31     34.38 o 
   7   9  -4     5716.70     5652.20    222.22 o 
   8   9  -4      894.96     1019.25     57.08 o 
   9   9  -4     1340.56     1322.14     76.76 o 
  10   9  -4      984.36     1025.82     68.05 o 
  11   9  -4      435.86      498.10     47.32 o 
  12   9  -4       26.59       11.25     24.70 o 
  13   9  -4      297.32      275.88     40.75 o 
  14   9  -4       54.97       44.48     36.63 o 
  15   9  -4      103.05       66.58     43.26 o 
  16   9  -4       34.69       70.36     69.15 o 
   0  10  -4      197.57      211.50     49.80 o 
   1  10  -4     1017.58     1035.87     54.22 o 
   2  10  -4      522.02      512.18     37.27 o 
   3  10  -4     1422.25     1350.18     66.57 o 
   4  10  -4       44.24       35.48     17.43 o 
   5  10  -4      264.69      310.54     30.14 o 
   6  10  -4     7614.25     6954.81    318.32 o 
   7  10  -4      427.44      440.97     64.54 o 
   8  10  -4      883.83      902.39     63.83 o 
   9  10  -4      812.21      859.60     69.99 o 
  10  10  -4     2455.09     2482.07    149.39 o 
  11  10  -4      760.96      887.14    126.42 o 
  12  10  -4      112.85      129.64     37.83 o 
  13  10  -4       97.14       75.84     37.31 o 
  14  10  -4      609.23      544.61    141.28 o 
  15  10  -4       46.55      112.48     56.37 o 
   0  11  -4     4414.89     4062.35    305.30 o 
   1  11  -4      598.12      616.08     40.96 o 
   2  11  -4      209.54      218.82     29.33 o 
   3  11  -4     1199.24     1152.56     60.52 o 
   4  11  -4     7036.52     6468.29    253.79 o 
   5  11  -4      715.60      738.56     55.58 o 
   6  11  -4        5.16        0.00     20.16 o 
   7  11  -4      764.04      745.54     57.82 o 
   8  11  -4     1141.74     1221.51     78.02 o 
   9  11  -4      541.01      600.92     58.95 o 
  10  11  -4      415.60      462.74     55.15 o 
  11  11  -4       32.53       41.31     33.39 o 
  12  11  -4        1.09       24.42     31.86 o 
  13  11  -4      145.10      251.27     48.86 o 
  14  11  -4       56.82       58.33     49.80 o 
   0  12  -4     2329.92     2093.05    124.25 o 
   1  12  -4      370.27      372.56     34.21 o 
   2  12  -4       24.59        0.00     19.19 o 
   3  12  -4      173.58      167.61     26.21 o 
   4  12  -4      338.05      369.96     40.48 o 
   5  12  -4     1962.10     1909.79    102.98 o 
   6  12  -4      257.94      289.00     36.39 o 
   7  12  -4     1071.05     1055.83     76.18 o 
   8  12  -4       66.84      129.04     31.01 o 
   9  12  -4      212.75      211.84     60.90 o 
  10  12  -4      682.78      802.95     85.40 o 
  11  12  -4      355.32      348.80     51.91 o 
  12  12  -4       10.96       40.40     34.50 o 
  13  12  -4      549.24      587.97     73.52 o 
   0  13  -4     1208.75     1239.21     84.82 o 
   1  13  -4     1261.94     1155.27     92.23 o 
   2  13  -4      416.08      432.56     37.58 o 
   3  13  -4     2533.43     2676.84    136.75 o 
   4  13  -4      164.95      170.28     31.89 o 
   5  13  -4      318.30      330.41     40.88 o 
   6  13  -4      638.04      661.69     55.09 o 
   7  13  -4       69.02       38.24     27.15 o 
   8  13  -4      166.13      200.36     36.42 o 
   9  13  -4      431.78      396.13     78.06 o 
  10  13  -4      174.52      218.67     43.47 o 
  11  13  -4       78.78      190.68     44.79 o 
  12  13  -4       66.87      159.11     59.21 o 
   0  14  -4      579.42      544.50     59.19 o 
   1  14  -4      443.90      395.46     38.97 o 
   2  14  -4       83.97       85.56     29.09 o 
   3  14  -4      547.63      525.83     51.12 o 
   4  14  -4       20.69        6.46     27.81 o 
   5  14  -4      355.29      396.51     65.32 o 
   6  14  -4      774.09      766.32     63.31 o 
   7  14  -4       45.86       45.10     30.54 o 
   8  14  -4      132.40      239.56     39.44 o 
   9  14  -4      237.42      223.43    162.93 o 
  10  14  -4      359.59      394.09    116.38 o 
  11  14  -4       11.43       43.06     56.84 o 
   0  15  -4      771.38      811.06     73.06 o 
   1  15  -4       79.22       69.18     30.73 o 
   2  15  -4       58.01       36.16     62.16 o 
   3  15  -4      417.12      419.00     56.84 o 
   4  15  -4      350.25      267.90     46.67 o 
   5  15  -4      813.10      806.93     78.31 o 
   6  15  -4      279.87      318.91     52.16 o 
   7  15  -4      192.40      293.54     50.82 o 
   8  15  -4      106.81      152.06     84.07 o 
   9  15  -4       51.89       99.89     52.86 o 
  10  15  -4      105.50      161.83    144.53 o 
   0  16  -4      172.80      138.58     74.70 o 
   1  16  -4      148.69      202.20     60.68 o 
   2  16  -4      292.62      278.69     51.23 o 
   3  16  -4      111.66      115.71     43.06 o 
   4  16  -4      980.21      960.93     87.42 o 
   5  16  -4        6.41       31.08     43.56 o 
   6  16  -4      193.40      229.84     50.54 o 
   7  16  -4       77.00       77.12     42.72 o 
   8  16  -4      103.68      239.50     98.30 o 
   0  17  -4      530.06      591.11    124.50 o 
   1  17  -4       59.67       70.23     56.17 o 
   2  17  -4        9.53        0.00     50.68 o 
   3  17  -4      251.45      313.02    140.20 o 
   4  17  -4      111.55      191.24    128.83 o 
   5  17  -4      111.16       68.07     46.14 o 
   6  17  -4      257.94      298.56     56.72 o 
   0  18  -4      291.64      315.04    105.01 o 
   2   0  -3     8105.47     8482.35    807.64 o 
   4   0  -3     1393.32     1534.08    141.82 o 
   6   0  -3    28673.76    28904.94   2320.06 o 
   8   0  -3    14096.09    14258.14   1176.81 o 
  10   0  -3     1408.61     1340.29    163.48 o 
  12   0  -3     4390.19     4413.87    256.67 o 
  14   0  -3      869.14      865.02    133.16 o 
  16   0  -3      603.66      527.24    112.59 o 
  18   0  -3       66.66       14.38     41.05 o 
   1   1  -3     2586.03     2688.63    104.38 o 
   2   1  -3    10301.86    10571.46    540.84 o 
   3   1  -3     5390.08     5401.76    222.40 o 
   4   1  -3     5646.85     6120.04    271.68 o 
   5   1  -3     5577.45     5924.79    236.04 o 
   6   1  -3     2476.06     2482.95    115.11 o 
   7   1  -3      463.22      486.76     31.90 o 
   8   1  -3     6346.50     6516.25    335.86 o 
   9   1  -3      232.36      199.18     24.20 o 
  10   1  -3      992.37      966.43     56.72 o 
  11   1  -3     1012.79      959.83     66.23 o 
  12   1  -3     1513.46     1384.48    110.70 o 
  13   1  -3      112.47      104.24     51.42 o 
  14   1  -3      104.13      100.31     30.42 o 
  15   1  -3      305.59      299.89     61.88 o 
  16   1  -3      470.28      440.81     52.21 o 
  17   1  -3        7.31        0.00     29.71 o 
  18   1  -3      294.92      399.02     51.72 o 
   1   2  -3    11317.27    11509.75    392.27 o 
   2   2  -3     2047.16     2173.25     73.76 o 
   3   2  -3     4550.76     4816.91    156.67 o 
   4   2  -3     7891.12     8360.83    265.76 o 
   5   2  -3     6794.74     7010.82    209.20 o 
   6   2  -3     7593.72     7684.83    266.11 o 
   7   2  -3    10210.06    10438.49    357.35 o 
   8   2  -3     7658.79     7462.48    255.21 o 
   9   2  -3     2729.60     2738.41    105.04 o 
  10   2  -3      301.58      295.66     23.84 o 
  11   2  -3     4129.30     3875.64    155.99 o 
  12   2  -3      359.67      344.48     31.95 o 
  13   2  -3      826.53      835.35     66.52 o 
  14   2  -3       21.24        0.00     24.57 o 
  15   2  -3      564.65      561.99     52.05 o 
  16   2  -3      111.88      116.65     59.54 o 
  17   2  -3      300.08      327.63     46.92 o 
  18   2  -3       72.35      112.02     39.91 o 
   1   3  -3     6140.04     6753.92    232.58 o 
   2   3  -3     3837.00     4087.35    136.39 o 
   3   3  -3     9097.72     9498.50    295.36 o 
   4   3  -3     1548.33     1586.21     55.73 o 
   5   3  -3     2393.76     2491.77     88.68 o 
   6   3  -3     7370.45     7379.96    274.35 o 
   7   3  -3    16638.91    16204.13    564.63 o 
   8   3  -3     4664.62     4649.00    165.65 o 
   9   3  -3      430.57      475.44     29.94 o 
  10   3  -3     1094.99     1050.51     64.85 o 
  11   3  -3     1625.28     1572.97     77.94 o 
  12   3  -3       66.42       30.06     19.76 o 
  13   3  -3      584.84      619.78     51.64 o 
  14   3  -3      290.28      226.12     36.02 o 
  15   3  -3      134.47      145.61     53.29 o 
  16   3  -3      548.67      550.06     68.78 o 
  17   3  -3      549.49      441.70     75.63 o 
  18   3  -3       68.56       49.34     41.40 o 
   1   4  -3     7085.09     7098.57    252.49 o 
   2   4  -3     8498.00     8791.05    280.53 o 
   3   4  -3     8820.69     9107.79    330.08 o 
   4   4  -3    16346.46    17033.06    564.07 o 
   5   4  -3     4535.19     4517.15    156.06 o 
   6   4  -3      932.90     1004.22     61.68 o 
   7   4  -3     3774.98     3549.07    148.20 o 
   8   4  -3     5580.40     5346.75    180.28 o 
   9   4  -3     2650.69     2740.09    100.86 o 
  10   4  -3     1222.44     1218.77     55.70 o 
  11   4  -3      850.72      892.44     51.74 o 
  12   4  -3     2969.33     2784.25    119.14 o 
  13   4  -3      111.09      160.44     31.02 o 
  14   4  -3      133.09       57.29     33.46 o 
  15   4  -3      799.36      874.47     78.61 o 
  16   4  -3      429.83      451.88     61.40 o 
  17   4  -3       56.91       54.44     40.92 o 
  18   4  -3      142.17      159.72     49.23 o 
   1   5  -3    17516.95    18251.79    619.26 o 
   2   5  -3     3978.97     4058.02    136.19 o 
   3   5  -3     2362.74     2345.23     80.75 o 
   4   5  -3     3714.89     3856.08    132.40 o 
   5   5  -3       96.80       94.59     12.21 o 
   6   5  -3     1502.58     1487.32     58.86 o 
   7   5  -3      491.73      530.19     38.73 o 
   8   5  -3     5648.50     5587.38    217.81 o 
   9   5  -3     6404.41     6346.82    236.78 o 
  10   5  -3      620.59      590.37     41.97 o 
  11   5  -3     1483.19     1562.28     79.23 o 
  12   5  -3     3754.93     3991.76    178.41 o 
  13   5  -3     1193.54     1158.13     91.67 o 
  14   5  -3      116.19      113.16     38.05 o 
  15   5  -3     1119.58     1221.18     97.22 o 
  16   5  -3      214.44      211.82     46.87 o 
  17   5  -3       20.43        0.00     71.96 o 
  18   5  -3       22.91        6.74     40.76 o 
   1   6  -3     3846.74     3896.53    143.44 o 
   2   6  -3    28255.21    28388.65    963.52 o 
   3   6  -3     1814.08     1771.74     65.60 o 
   4   6  -3     1354.73     1350.58     51.01 o 
   5   6  -3     5660.42     5543.47    201.39 o 
   6   6  -3     2827.57     2844.74    118.94 o 
   7   6  -3      545.26      559.42     33.61 o 
   8   6  -3     2562.55     2733.46    107.40 o 
   9   6  -3     2052.54     2079.70     91.59 o 
  10   6  -3      738.93      838.02     51.86 o 
  11   6  -3     1340.85     1337.84     90.16 o 
  12   6  -3     1035.27     1158.91     72.51 o 
  13   6  -3      369.14      348.69     48.86 o 
  14   6  -3       27.85        0.00     31.71 o 
  15   6  -3      413.90      598.73     66.21 o 
  16   6  -3      701.34      684.25     73.56 o 
  17   6  -3       45.00       68.13     44.13 o 
   1   7  -3     3973.33     3911.33    167.09 o 
   2   7  -3     6511.16     6248.89    216.54 o 
   3   7  -3     4839.83     4796.23    179.85 o 
   4   7  -3     2377.59     2206.86     85.44 o 
   5   7  -3     2337.75     2350.16     85.43 o 
   6   7  -3     1049.17     1127.86     65.96 o 
   7   7  -3     1394.73     1317.52     58.04 o 
   8   7  -3     4420.93     4408.61    181.17 o 
   9   7  -3      969.06     1082.42     65.48 o 
  10   7  -3      831.89      872.85     50.49 o 
  11   7  -3     3601.01     3501.79    160.20 o 
  12   7  -3     2337.57     2382.30    172.98 o 
  13   7  -3      464.74      515.01     58.85 o 
  14   7  -3      153.27      107.56     38.23 o 
  15   7  -3      505.53      561.46     66.09 o 
  16   7  -3      517.27      579.65     69.51 o 
  17   7  -3       88.44      107.40     47.41 o 
   1   8  -3     9707.78     9144.64    354.49 o 
   2   8  -3     1605.36     1506.50     66.07 o 
   3   8  -3     8367.63     8225.04    288.76 o 
   4   8  -3      306.70      321.24     22.86 o 
   5   8  -3     2247.71     2314.51     99.35 o 
   6   8  -3     1691.64     1718.46     74.30 o 
   7   8  -3     5083.01     5098.60    193.40 o 
   8   8  -3     2772.84     2589.35    108.25 o 
   9   8  -3     2485.96     2466.56    105.41 o 
  10   8  -3      897.26      824.13     56.19 o 
  11   8  -3      597.93      596.87     50.31 o 
  12   8  -3      770.63      707.91     55.41 o 
  13   8  -3      433.65      441.48     71.14 o 
  14   8  -3      233.26      229.66     46.18 o 
  15   8  -3      312.15      380.77     57.81 o 
  16   8  -3       96.82       97.31     42.23 o 
   1   9  -3      547.11      548.17     33.87 o 
   2   9  -3      160.30      182.53     21.37 o 
   3   9  -3     5763.69     5732.65    220.08 o 
   4   9  -3      976.29     1026.06     58.66 o 
   5   9  -3    10922.71    10617.17    403.20 o 
   6   9  -3      866.75      924.94     49.65 o 
   7   9  -3     2648.88     2550.59    107.73 o 
   8   9  -3     1967.04     2050.32     92.79 o 
   9   9  -3     1444.29     1457.89     74.76 o 
  10   9  -3       36.22       10.38     28.65 o 
  11   9  -3      732.85      834.81     64.04 o 
  12   9  -3      474.66      541.58     49.14 o 
  13   9  -3      692.87      737.76     71.65 o 
  14   9  -3       42.01       52.38     35.19 o 
  15   9  -3      329.74      349.60     56.75 o 
  16   9  -3       80.45       91.19     46.34 o 
   1  10  -3     2081.71     2090.61     89.61 o 
   2  10  -3     3825.79     3692.54    154.38 o 
   3  10  -3     2599.13     2441.65    105.65 o 
   4  10  -3     1327.37     1273.96     73.00 o 
   5  10  -3      403.04      428.21     37.74 o 
   6  10  -3     8429.95     8234.32    349.18 o 
   7  10  -3      393.63      397.47     38.02 o 
   8  10  -3      900.87      946.75     54.54 o 
   9  10  -3     1113.53     1195.32     64.64 o 
  10  10  -3      273.32      293.49     32.24 o 
  11  10  -3       59.70       88.45     29.24 o 
  12  10  -3      739.48      843.56     70.32 o 
  13  10  -3        1.73        0.00     32.63 o 
  14  10  -3      150.23      201.54     46.10 o 
  15  10  -3       13.78       79.00     40.57 o 
   1  11  -3     1179.43     1187.88     69.10 o 
   2  11  -3     2282.30     2059.91     89.56 o 
   3  11  -3      974.99      973.65     61.63 o 
   4  11  -3      364.30      370.69     36.97 o 
   5  11  -3      418.48      358.39     35.13 o 
   6  11  -3      121.54      108.68     25.24 o 
   7  11  -3     2123.28     1990.01    103.70 o 
   8  11  -3     2572.10     2643.33    131.89 o 
   9  11  -3      217.83      220.85     33.98 o 
  10  11  -3      280.99      275.30     36.86 o 
  11  11  -3      180.92      204.05     41.76 o 
  12  11  -3     1483.49     1675.68    122.69 o 
  13  11  -3        1.14       23.25     48.18 o 
  14  11  -3       11.77        0.00     53.05 o 
   1  12  -3      932.29      853.97     51.75 o 
   2  12  -3     1834.32     1691.66     90.64 o 
   3  12  -3     1261.29     1198.91     72.41 o 
   4  12  -3     1217.32     1153.01     83.13 o 
   5  12  -3     2908.47     2826.57    140.41 o 
   6  12  -3      339.90      360.60     39.36 o 
   7  12  -3     1191.20     1296.67     79.91 o 
   8  12  -3      544.98      560.44     48.57 o 
   9  12  -3      152.20      185.97     33.19 o 
  10  12  -3       39.37       72.50     28.28 o 
  11  12  -3      379.96      427.76     83.47 o 
  12  12  -3      246.52      191.11     62.14 o 
  13  12  -3        3.39       24.14     44.63 o 
  14  12  -3       48.15      212.19     60.35 o 
   1  13  -3      470.85      452.20     43.06 o 
   2  13  -3      333.56      335.23     37.34 o 
   3  13  -3      603.23      596.99     49.01 o 
   4  13  -3      891.13      816.28     61.35 o 
   5  13  -3       32.13       18.64     26.10 o 
   6  13  -3      524.01      520.51     47.32 o 
   7  13  -3      539.56      599.18     52.37 o 
   8  13  -3      140.44      187.16     33.62 o 
   9  13  -3     1481.81     1549.91     90.70 o 
  10  13  -3        8.57        0.00     38.13 o 
  11  13  -3      544.40      491.65     75.63 o 
  12  13  -3       93.30      103.90     71.99 o 
  13  13  -3      193.44      153.73     87.69 o 
   1  14  -3      425.92      395.51     43.96 o 
   2  14  -3     1417.78     1294.83     83.34 o 
   3  14  -3      461.19      449.15     69.63 o 
   4  14  -3      247.44      272.55     45.80 o 
   5  14  -3      125.78      101.90     35.51 o 
   6  14  -3       52.12       43.10     32.07 o 
   7  14  -3      973.04     1016.11     87.33 o 
   8  14  -3      192.07      152.52     44.12 o 
   9  14  -3      169.69      130.69     42.27 o 
  10  14  -3       24.87        0.00     46.56 o 
  11  14  -3      159.90      164.23     59.48 o 
  12  14  -3      290.11      245.18    157.52 o 
   1  15  -3      217.99      259.71     77.41 o 
   2  15  -3      113.13       33.40     45.76 o 
   3  15  -3      358.80      335.89     50.22 o 
   4  15  -3      379.85      316.92     49.96 o 
   5  15  -3      399.42      406.76     76.48 o 
   6  15  -3      115.25      186.91     52.22 o 
   7  15  -3      379.11      448.51     60.06 o 
   8  15  -3      259.86      356.09     56.19 o 
   9  15  -3      162.13      184.00     69.40 o 
  10  15  -3       12.37       42.28     75.78 o 
   1  16  -3      132.74      153.94     73.08 o 
   2  16  -3      298.36      337.07     67.67 o 
   3  16  -3       10.78        0.00     42.69 o 
   4  16  -3      779.86      908.72    155.36 o 
   5  16  -3      187.71      160.78     66.58 o 
   6  16  -3      162.64      193.60     47.45 o 
   7  16  -3       15.06        0.00     46.89 o 
   8  16  -3      151.68      307.83     54.40 o 
   9  16  -3       89.91      100.94     57.48 o 
   1  17  -3       14.94       18.97     50.90 o 
   2  17  -3     1196.63     1039.39    199.20 o 
   3  17  -3      124.10        0.48     45.75 o 
   4  17  -3       47.26        0.00     48.84 o 
   5  17  -3       35.57       98.99     54.09 o 
   6  17  -3      175.16      136.41     79.03 o 
   1  18  -3       26.68       59.13     58.56 o 
   2  18  -3      189.47      236.38     70.02 o 
   3  18  -3      175.04      191.47     66.90 o 
   2   0  -2    59177.13    58350.11   4799.27 o 
   4   0  -2    11036.35    11496.37    910.49 o 
   6   0  -2    14432.02    14370.34    855.42 o 
   8   0  -2     8080.67     8275.33    492.61 o 
  10   0  -2    10613.15    10178.82    875.84 o 
  12   0  -2     1539.80     1167.07    163.48 o 
  14   0  -2     5453.68     4774.37    469.86 o 
  16   0  -2      482.21      557.49     79.35 o 
  18   0  -2      245.03      265.24     95.27 o 
   0   1  -2    51051.45    52068.46   2497.99 o 
   1   1  -2     8261.32     9207.73    335.86 o 
   2   1  -2     1750.69     1826.89     86.51 o 
   3   1  -2    26457.83    27485.89   1388.32 o 
   4   1  -2     7471.04     7993.95    400.99 o 
   5   1  -2     7474.81     7615.55    376.69 o 
   6   1  -2      199.94      231.34     20.33 o 
   7   1  -2    11200.72    11475.07    507.42 o 
   8   1  -2     3684.63     3583.22    153.88 o 
   9   1  -2     1053.63     1051.81     54.80 o 
  10   1  -2     2042.32     2055.37    100.33 o 
  11   1  -2     1147.00     1108.29     60.79 o 
  12   1  -2      310.69      243.57     46.70 o 
  13   1  -2      416.40      461.27     73.91 o 
  14   1  -2       11.95        8.31     30.16 o 
  15   1  -2        6.99        0.00     25.16 o 
  16   1  -2       76.71      174.54     49.13 o 
  17   1  -2       89.24       82.52     33.31 o 
  18   1  -2      165.17      100.02     55.39 o 
   0   2  -2    78192.06    79447.36   3685.72 o 
   1   2  -2    11309.94    12187.19    413.16 o 
   2   2  -2      333.88      343.78     14.32 o 
   3   2  -2    18809.44    19511.12    574.38 o 
   4   2  -2     4683.47     4824.27    177.53 o 
   5   2  -2     4392.10     4316.09    144.22 o 
   6   2  -2     9410.58     9547.46    329.29 o 
   7   2  -2     9623.74     9377.33    330.96 o 
   8   2  -2     3406.25     3378.59    118.47 o 
   9   2  -2    10215.16     9937.71    337.25 o 
  10   2  -2     2764.17     2715.14    102.29 o 
  11   2  -2     1652.41     1560.40     71.82 o 
  12   2  -2      136.08      152.21     27.59 o 
  13   2  -2     3383.95     3374.71    160.72 o 
  14   2  -2      925.58      961.29     68.91 o 
  15   2  -2     1465.86     1553.73     95.98 o 
  16   2  -2      190.63      207.22     37.60 o 
  17   2  -2      315.69      293.72     43.83 o 
  18   2  -2      125.24      170.86     90.94 o 
   0   3  -2    29839.65    30904.23   1760.39 o 
   1   3  -2    36686.48    37627.33   1286.36 o 
   2   3  -2     2620.76     2776.13     96.83 o 
   3   3  -2     8767.65     9444.08    338.05 o 
   4   3  -2     3842.96     3855.93    128.51 o 
   5   3  -2     4573.58     4406.00    149.25 o 
   6   3  -2     1063.38     1051.64     47.72 o 
   7   3  -2     1280.01     1371.12     73.67 o 
   8   3  -2     2281.01     2314.08     91.19 o 
   9   3  -2    12200.72    11934.90    438.84 o 
  10   3  -2     1459.29     1490.01     60.24 o 
  11   3  -2      600.63      594.92     34.43 o 
  12   3  -2      132.44      161.98     27.81 o 
  13   3  -2      167.97      180.95     30.57 o 
  14   3  -2     1094.34     1159.78     78.86 o 
  15   3  -2      311.86      333.03     41.33 o 
  16   3  -2      371.20      333.57     45.13 o 
  17   3  -2       31.42       33.97     37.06 o 
  18   3  -2       20.82        0.00     46.53 o 
   0   4  -2    14223.69    14953.19   1292.65 o 
   1   4  -2     7366.10     7758.16    243.68 o 
   2   4  -2     7143.29     7360.10    258.37 o 
   3   4  -2    22795.33    23884.00    794.58 o 
   4   4  -2      716.30      778.82     31.30 o 
   5   4  -2    18243.82    18710.75    687.52 o 
   6   4  -2    24998.28    26384.53    968.01 o 
   7   4  -2     1162.44     1206.66     54.24 o 
   8   4  -2     3132.55     3163.48    125.45 o 
   9   4  -2      249.21      247.76     22.45 o 
  10   4  -2     3532.17     3423.71    135.89 o 
  11   4  -2     2206.37     2079.67     89.53 o 
  12   4  -2     1414.62     1455.20     95.08 o 
  13   4  -2      331.83      345.98     45.55 o 
  14   4  -2     2015.34     2039.21    132.88 o 
  15   4  -2      276.59      286.28     48.20 o 
  16   4  -2       23.12       32.16     40.75 o 
  17   4  -2      256.73      272.49     64.48 o 
  18   4  -2      181.43       89.25     55.82 o 
   0   5  -2    13605.74    13713.63    802.55 o 
   1   5  -2     2754.41     2783.35    112.20 o 
   2   5  -2     5170.44     5126.80    174.64 o 
   3   5  -2     7720.27     7713.21    252.12 o 
   4   5  -2     4049.37     3958.67    159.13 o 
   5   5  -2      159.17      189.46     28.04 o 
   6   5  -2     2438.76     2307.01     88.73 o 
   7   5  -2     5755.62     5719.28    211.73 o 
   8   5  -2     3948.05     3860.28    159.12 o 
   9   5  -2      728.80      714.80     40.97 o 
  10   5  -2     2697.50     2602.42    106.13 o 
  11   5  -2     3808.64     3838.18    154.44 o 
  12   5  -2      283.94      244.64     31.60 o 
  13   5  -2     1353.29     1371.02    100.15 o 
  14   5  -2      547.78      569.23     61.11 o 
  15   5  -2      135.70       98.31     38.53 o 
  16   5  -2       13.48      106.28     39.08 o 
  17   5  -2      505.31      453.67     63.22 o 
  18   5  -2       23.71       85.31    147.24 o 
   0   6  -2    23635.88    23886.72   1441.29 o 
   1   6  -2     7667.59     8082.38    296.66 o 
   2   6  -2     5934.08     5664.70    197.05 o 
   3   6  -2     9629.57     9658.22    338.30 o 
   4   6  -2    22215.43    22732.58    808.59 o 
   5   6  -2      894.38      939.95     51.77 o 
   6   6  -2      205.54      231.32     20.26 o 
   7   6  -2     2752.58     2776.91    104.76 o 
   8   6  -2      435.22      420.56     33.61 o 
   9   6  -2     1353.60     1364.67     62.21 o 
  10   6  -2     2988.52     2955.94    124.16 o 
  11   6  -2     1995.59     1937.81     88.28 o 
  12   6  -2      564.95      675.30     60.47 o 
  13   6  -2      774.07      884.83     87.09 o 
  14   6  -2       71.80      124.01     36.30 o 
  15   6  -2       37.27       57.80     36.15 o 
  16   6  -2      402.42      449.24     59.33 o 
  17   6  -2      178.30      225.93     50.93 o 
   0   7  -2     6500.27     6488.16    487.18 o 
   1   7  -2     8907.82     8922.70    345.34 o 
   2   7  -2     4555.28     4403.22    171.61 o 
   3   7  -2      738.81      704.74     33.91 o 
   4   7  -2     6635.02     6255.13    242.62 o 
   5   7  -2     2685.59     2755.20    107.58 o 
   6   7  -2     1683.04     1632.41     67.50 o 
   7   7  -2     1551.21     1442.13     67.73 o 
   8   7  -2      348.79      357.37     28.59 o 
   9   7  -2     1795.49     1790.68     78.58 o 
  10   7  -2     7421.47     7026.59    273.96 o 
  11   7  -2      655.24      647.83     48.44 o 
  12   7  -2      187.70      198.48     31.80 o 
  13   7  -2      802.69      836.53     72.01 o 
  14   7  -2     1061.38     1098.21     88.72 o 
  15   7  -2      177.64      252.47     46.89 o 
  16   7  -2      108.18      137.19     45.21 o 
  17   7  -2       72.95       25.93     50.79 o 
   0   8  -2     4915.78     4545.75    263.46 o 
   1   8  -2    12871.62    12642.93    486.40 o 
   2   8  -2     3024.01     3153.92    122.83 o 
   3   8  -2     4711.97     4550.94    186.14 o 
   4   8  -2     4377.13     4307.18    167.89 o 
   5   8  -2     3621.67     3607.95    135.00 o 
   6   8  -2      248.65      284.29     24.40 o 
   7   8  -2      669.28      737.43     41.37 o 
   8   8  -2      361.18      441.05     32.93 o 
   9   8  -2      905.39      935.66     51.19 o 
  10   8  -2     2281.17     2165.83     99.23 o 
  11   8  -2      159.82      117.70     24.73 o 
  12   8  -2      114.92      155.85     30.06 o 
  13   8  -2       98.93       99.88     36.18 o 
  14   8  -2      164.76      193.25     41.74 o 
  15   8  -2      208.91      192.74     52.05 o 
  16   8  -2       48.08       44.37     38.21 o 
  17   8  -2       71.58       87.72     46.38 o 
   0   9  -2     3422.08     3381.52    218.59 o 
   1   9  -2     4575.82     4324.34    171.34 o 
   2   9  -2      556.33      575.40     35.21 o 
   3   9  -2     6297.63     6111.60    271.71 o 
   4   9  -2      794.84      863.37     53.40 o 
   5   9  -2     1419.65     1389.53     61.57 o 
   6   9  -2     3471.00     3334.05    132.10 o 
   7   9  -2     1439.03     1500.42     66.22 o 
   8   9  -2      143.01      150.28     22.47 o 
   9   9  -2     2219.33     2265.99     99.25 o 
  10   9  -2      808.90      861.97     53.72 o 
  11   9  -2     1265.27     1363.62     84.83 o 
  12   9  -2      194.78      163.20     31.70 o 
  13   9  -2     1004.50     1006.91    111.02 o 
  14   9  -2      855.25      741.34     74.98 o 
  15   9  -2      420.35      358.83     56.49 o 
  16   9  -2        2.37        0.00     39.41 o 
   0  10  -2     4352.17     4102.76    233.37 o 
   1  10  -2     1325.74     1283.02     61.93 o 
   2  10  -2      938.74      879.53     53.23 o 
   3  10  -2     3512.65     3306.07    146.77 o 
   4  10  -2     7158.99     6905.34    309.08 o 
   5  10  -2     1332.58     1363.85     72.99 o 
   6  10  -2      104.60      131.45     26.55 o 
   7  10  -2      123.54      166.86     35.85 o 
   8  10  -2     3116.93     3080.62    129.37 o 
   9  10  -2       28.85       59.43     20.61 o 
  10  10  -2       53.92       53.26     30.23 o 
  11  10  -2      425.32      539.08     42.70 o 
  12  10  -2      197.23      190.45     50.00 o 
  13  10  -2      133.68      135.76     41.24 o 
  14  10  -2      119.39      310.70    119.16 o 
  15  10  -2      101.06      207.25     49.30 o 
   0  11  -2      888.48      908.05    134.79 o 
   1  11  -2     2196.05     1971.22    101.09 o 
   2  11  -2      224.60      209.44     26.76 o 
   3  11  -2     2848.25     2501.86    119.38 o 
   4  11  -2      183.98      241.84     29.37 o 
   5  11  -2      877.87      841.72     55.52 o 
   6  11  -2     4427.02     4192.07    187.60 o 
   7  11  -2      968.93      954.73     75.16 o 
   8  11  -2      694.94      610.39     50.07 o 
   9  11  -2      662.39      587.52     49.98 o 
  10  11  -2     2189.91     2402.54    111.02 o 
  11  11  -2      229.26      248.54     31.61 o 
  12  11  -2       85.71      105.94     31.79 o 
  13  11  -2      112.24       77.86     39.80 o 
  14  11  -2      751.43      904.07     83.76 o 
  15  11  -2       62.13       79.50     42.70 o 
   0  12  -2     1125.22     1177.67     97.68 o 
   1  12  -2     1768.89     1609.70     97.93 o 
   2  12  -2      222.32      231.12     41.88 o 
   3  12  -2     2167.89     2129.54    115.02 o 
   4  12  -2     2310.99     2134.81    106.71 o 
   5  12  -2      445.43      422.92     40.79 o 
   6  12  -2      297.50      241.04     33.57 o 
   7  12  -2      818.52      834.56     60.44 o 
   8  12  -2       93.76       80.28     26.82 o 
   9  12  -2      576.89      662.98     66.53 o 
  10  12  -2     1077.64     1152.70     78.32 o 
  11  12  -2       56.57      123.13     32.59 o 
  12  12  -2       18.26        9.57     33.41 o 
  13  12  -2      152.23       92.02     82.28 o 
  14  12  -2      149.20      184.05     97.44 o 
   0  13  -2     1529.57     1420.81    111.75 o 
   1  13  -2      406.29      376.83     42.85 o 
   2  13  -2      170.74      166.44     28.54 o 
   3  13  -2      686.76      785.95     55.43 o 
   4  13  -2     1879.54     1797.76     98.57 o 
   5  13  -2     1059.97     1106.12     86.67 o 
   6  13  -2      712.34      698.40     67.79 o 
   7  13  -2      299.71      323.79     48.86 o 
   8  13  -2      659.16      619.35     65.60 o 
   9  13  -2      525.12      449.55     56.57 o 
  10  13  -2      239.97      286.45     75.43 o 
  11  13  -2      805.93      921.00    111.95 o 
  12  13  -2       45.79      208.97     87.15 o 
  13  13  -2      467.10      610.60    134.25 o 
   0  14  -2     3551.96     3233.79    347.52 o 
   1  14  -2      898.91      871.28     92.54 o 
   2  14  -2      275.57      189.82     89.32 o 
   3  14  -2       62.12        0.00     37.71 o 
   4  14  -2      704.22      743.80     85.22 o 
   5  14  -2      681.55      690.52     67.97 o 
   6  14  -2      140.27      149.63     39.11 o 
   7  14  -2      148.93      105.66     37.52 o 
   8  14  -2      109.48      146.30     41.47 o 
   9  14  -2      427.88      506.09     60.77 o 
  10  14  -2       20.68       68.20     39.35 o 
  11  14  -2      157.61      233.92     49.49 o 
  12  14  -2        2.92       23.70     54.87 o 
   0  15  -2      344.21      178.63     76.87 o 
   1  15  -2     1234.44     1545.78    136.26 o 
   2  15  -2      212.47      264.58     58.81 o 
   3  15  -2      556.82      628.07     86.25 o 
   4  15  -2      159.85      106.35     49.13 o 
   5  15  -2      248.99      263.33     61.32 o 
   6  15  -2      613.94      635.82     86.41 o 
   7  15  -2      437.89      386.30     69.14 o 
   8  15  -2       63.04       27.23     44.22 o 
   9  15  -2      158.76      206.27     60.57 o 
  10  15  -2      292.88      339.06     70.12 o 
  11  15  -2      158.02      142.91     92.02 o 
   0  16  -2      147.06       82.28     74.70 o 
   1  16  -2       77.25        0.00     64.42 o 
   2  16  -2      222.55      211.65     58.95 o 
   3  16  -2      110.84       33.34     44.97 o 
   4  16  -2       76.87       73.80     48.98 o 
   5  16  -2       61.84       95.54     50.18 o 
   6  16  -2      847.64      947.65    221.40 o 
   7  16  -2      132.33      190.55     84.99 o 
   8  16  -2      119.79      120.63     59.30 o 
   9  16  -2        4.26       59.75     52.71 o 
   0  17  -2      969.17     1148.66    173.22 o 
   1  17  -2       23.05       45.03     51.47 o 
   2  17  -2        7.57       22.90    102.85 o 
   3  17  -2       19.51        0.00     46.85 o 
   4  17  -2      803.73      685.81     96.23 o 
   5  17  -2      194.85      225.04     79.57 o 
   6  17  -2       79.09       93.22     85.53 o 
   7  17  -2       59.94       69.40     74.16 o 
   0  18  -2       17.32       74.70     81.20 o 
   1  18  -2       28.63       77.58    101.23 o 
   2  18  -2        1.97       22.53     52.80 o 
   3  18  -2       92.19       75.73     71.99 o 
   4  18  -2       32.90       76.50     59.30 o 
   2   0  -1    32430.55    35654.01   2969.63 o 
   4   0  -1    13241.48    14207.47    774.64 o 
   6   0  -1     8367.88     8215.67    576.41 o 
   8   0  -1    14727.44    15116.92    924.31 o 
  10   0  -1      690.35      713.60     45.03 o 
  12   0  -1     6213.23     5781.21    529.40 o 
  14   0  -1      235.16      227.35     68.21 o 
  16   0  -1      556.74      587.32     62.00 o 
  18   0  -1      882.99      850.94    150.48 o 
   1   1  -1    14438.64    15257.60    473.39 o 
   2   1  -1    13879.58    15176.21    510.36 o 
   3   1  -1    15233.17    15913.74    641.75 o 
   4   1  -1    10060.07    10786.56    480.60 o 
   5   1  -1     4158.20     4198.77    175.64 o 
   6   1  -1     6608.22     6685.04    257.51 o 
   7   1  -1       77.88       80.89     12.18 o 
   8   1  -1     2632.34     2580.06    139.08 o 
   9   1  -1     2777.98     2883.30    116.15 o 
  10   1  -1     1768.64     1660.16     84.90 o 
  11   1  -1      517.11      531.44     35.90 o 
  12   1  -1     2302.17     2251.81     99.54 o 
  13   1  -1     3555.63     3516.09    146.67 o 
  14   1  -1       42.17       63.92     26.59 o 
  15   1  -1     1703.96     1624.78     96.41 o 
  16   1  -1      786.95      706.02     61.46 o 
  17   1  -1       44.64       71.55     57.92 o 
  18   1  -1      144.19      205.98     63.89 o 
  19   1  -1       50.25       63.62     56.84 o 
   1   2  -1    22162.77    23551.62    980.95 o 
   2   2  -1     1836.57     1842.54     71.30 o 
   3   2  -1    16800.65    17246.09    613.58 o 
   4   2  -1    23873.01    24525.79    885.24 o 
   5   2  -1    20102.72    20976.59    725.41 o 
   6   2  -1     3986.81     4118.52    147.17 o 
   7   2  -1     3732.70     3723.95    131.07 o 
   8   2  -1      249.12      223.87     19.09 o 
   9   2  -1     5652.23     5380.71    197.69 o 
  10   2  -1      107.02      121.08     16.53 o 
  11   2  -1     3152.60     3002.80    107.96 o 
  12   2  -1      452.49      467.99     34.17 o 
  13   2  -1     2580.86     2509.40    109.73 o 
  14   2  -1      177.77      154.00     30.88 o 
  15   2  -1     1055.35      997.81    105.17 o 
  16   2  -1      307.56      297.91     42.10 o 
  17   2  -1      484.04      547.37     84.01 o 
  18   2  -1        0.79        0.00     45.19 o 
   1   3  -1     9326.63     9987.11    334.04 o 
   2   3  -1     9678.42    10276.96    337.20 o 
   3   3  -1    10771.53    11141.62    401.19 o 
   4   3  -1     6248.51     6542.24    265.62 o 
   5   3  -1     1312.45     1373.41     58.51 o 
   6   3  -1    14389.16    14424.60    546.79 o 
   7   3  -1    11743.02    11478.87    388.57 o 
   8   3  -1     7675.45     7331.00    252.53 o 
   9   3  -1     1150.98     1218.30     54.77 o 
  10   3  -1      720.88      731.45     36.85 o 
  11   3  -1     2027.34     1934.78     85.23 o 
  12   3  -1     1872.41     1845.66     95.98 o 
  13   3  -1      244.24      199.91     26.84 o 
  14   3  -1       86.21      127.26     30.41 o 
  15   3  -1      253.74      138.25     39.36 o 
  16   3  -1      312.65      323.57     52.29 o 
  17   3  -1      623.01      654.90     87.70 o 
  18   3  -1       77.87        0.00     82.82 o 
   1   4  -1     9067.26     9334.23    333.26 o 
   2   4  -1    21944.71    22858.53    809.46 o 
   3   4  -1     5459.95     5607.37    238.08 o 
   4   4  -1     3030.41     3053.60    119.61 o 
   5   4  -1     1704.48     1703.17     79.16 o 
   6   4  -1    17704.55    17619.81    657.03 o 
   7   4  -1     4382.20     4480.25    175.81 o 
   8   4  -1     7124.89     7073.93    255.39 o 
   9   4  -1      712.72      753.14     42.00 o 
  10   4  -1       21.14       22.40     16.81 o 
  11   4  -1     1419.11     1546.60     66.15 o 
  12   4  -1     1927.97     1994.47     99.58 o 
  13   4  -1     1223.23     1209.70     72.88 o 
  14   4  -1      958.16      947.34    100.04 o 
  15   4  -1      483.89      426.51     54.11 o 
  16   4  -1      665.27      631.10     71.43 o 
  17   4  -1      199.07      192.77     60.09 o 
  18   4  -1      122.53      189.88     61.34 o 
   1   5  -1     2174.19     2063.78     82.23 o 
   2   5  -1    16092.95    16613.96    571.19 o 
   3   5  -1      499.70      494.71     25.39 o 
   4   5  -1     1410.52     1582.63     72.23 o 
   5   5  -1     8324.45     8487.85    291.22 o 
   6   5  -1    15605.39    16168.41    612.47 o 
   7   5  -1      871.45      852.83     46.25 o 
   8   5  -1     6004.27     5942.36    215.79 o 
   9   5  -1     2876.45     2912.98    118.73 o 
  10   5  -1      980.58     1001.84     50.31 o 
  11   5  -1      988.64      940.09     66.87 o 
  12   5  -1      785.27      746.55     63.76 o 
  13   5  -1      381.36      385.18     41.15 o 
  14   5  -1      335.37      423.99     64.21 o 
  15   5  -1      370.21      377.85     80.38 o 
  16   5  -1      177.18      213.26     45.94 o 
  17   5  -1      239.18      323.15    118.01 o 
  18   5  -1       89.02       70.63     56.40 o 
   1   6  -1     5207.64     5086.81    186.61 o 
   2   6  -1     6917.86     6866.49    326.12 o 
   3   6  -1    12285.72    12624.25    524.37 o 
   4   6  -1     1450.11     1569.76     60.81 o 
   5   6  -1     9148.19     9321.13    360.27 o 
   6   6  -1     2628.62     2606.03     95.05 o 
   7   6  -1     1281.32     1360.32     58.88 o 
   8   6  -1    10638.47     9930.89    378.15 o 
   9   6  -1     2097.30     2068.99     88.70 o 
  10   6  -1      100.77      112.36     20.17 o 
  11   6  -1     1295.43     1357.09     64.86 o 
  12   6  -1     2364.01     2288.51    108.13 o 
  13   6  -1       52.75       58.85     26.12 o 
  14   6  -1       25.77        4.34     30.82 o 
  15   6  -1      251.41      293.45     83.20 o 
  16   6  -1      569.45      535.90     65.24 o 
  17   6  -1      201.78      266.58     63.98 o 
  18   6  -1       37.98      132.75     56.87 o 
   1   7  -1     9701.63     9588.03    365.66 o 
   2   7  -1     7542.91     7526.95    302.80 o 
   3   7  -1     8465.46     8346.06    355.32 o 
   4   7  -1     1337.83     1374.79     58.35 o 
   5   7  -1     1567.95     1524.22     64.15 o 
   6   7  -1     4524.49     4378.99    161.07 o 
   7   7  -1      180.11      233.45     21.48 o 
   8   7  -1     2482.57     2489.44    102.76 o 
   9   7  -1      684.03      779.45     43.60 o 
  10   7  -1      526.92      465.82     36.79 o 
  11   7  -1      338.06      361.50     45.57 o 
  12   7  -1      110.07      157.09     29.16 o 
  13   7  -1      454.64      519.51     49.23 o 
  14   7  -1      322.87      288.04     53.86 o 
  15   7  -1      683.95      828.00     95.64 o 
  16   7  -1      328.88      361.31     56.46 o 
  17   7  -1      124.66      156.58     58.77 o 
   1   8  -1     3975.08     3808.32    181.99 o 
   2   8  -1     7170.02     7370.00    305.23 o 
   3   8  -1     4810.83     4725.00    203.44 o 
   4   8  -1     5751.11     5815.98    242.50 o 
   5   8  -1     2721.03     2597.73    101.74 o 
   6   8  -1      204.41      189.60     21.31 o 
   7   8  -1     1398.74     1367.20     67.96 o 
   8   8  -1      158.84      171.69     20.78 o 
   9   8  -1     1763.58     1813.61     79.51 o 
  10   8  -1       90.94       58.50     20.59 o 
  11   8  -1     1597.49     1688.10     81.82 o 
  12   8  -1      654.15      624.45     60.16 o 
  13   8  -1      422.32      395.63     53.05 o 
  14   8  -1      264.73      349.21     50.59 o 
  15   8  -1      574.86      765.42     74.30 o 
  16   8  -1       78.10      137.08     49.35 o 
  17   8  -1      517.30      505.64     80.76 o 
   1   9  -1     4612.58     4374.10    188.73 o 
   2   9  -1     4119.44     3966.87    179.54 o 
   3   9  -1     5326.62     5230.17    232.83 o 
   4   9  -1      800.99      835.24     49.65 o 
   5   9  -1      561.64      624.13     42.91 o 
   6   9  -1     1836.60     1887.47     82.08 o 
   7   9  -1     2863.65     2686.23    109.33 o 
   8   9  -1     1714.35     1524.42     72.33 o 
   9   9  -1     1000.49     1027.10     57.00 o 
  10   9  -1      300.29      292.56     29.59 o 
  11   9  -1      253.64      273.02     31.38 o 
  12   9  -1      603.40      650.12     54.59 o 
  13   9  -1      322.38      300.39     48.35 o 
  14   9  -1      156.40      178.07     46.10 o 
  15   9  -1      246.06      258.04     49.46 o 
  16   9  -1        1.56        2.02     40.62 o 
   1  10  -1      266.19      266.56     27.17 o 
   2  10  -1     2597.36     2389.91    110.99 o 
   3  10  -1      886.55      822.33     81.10 o 
   4  10  -1     1818.35     1786.82     83.64 o 
   5  10  -1      556.21      556.40     41.75 o 
   6  10  -1     1768.57     1680.54     91.69 o 
   7  10  -1      313.54      347.94     31.16 o 
   8  10  -1     1142.41     1188.44     62.98 o 
   9  10  -1      139.43      126.35     23.70 o 
  10  10  -1      676.24      776.64     50.39 o 
  11  10  -1       49.17       33.35     22.37 o 
  12  10  -1     1610.98     1591.09     95.37 o 
  13  10  -1      148.90      155.51     44.89 o 
  14  10  -1      261.92      291.70     50.96 o 
  15  10  -1      252.53      231.73     51.13 o 
  16  10  -1      306.18      344.67     57.59 o 
   1  11  -1     1207.12     1149.99     81.34 o 
   2  11  -1     5115.32     4814.28    211.41 o 
   3  11  -1        0.14       25.16     17.66 o 
   4  11  -1     1296.10     1173.28     66.69 o 
   5  11  -1     3583.45     3470.06    158.15 o 
   6  11  -1     2997.05     3019.97    136.40 o 
   7  11  -1      186.11      155.18     26.95 o 
   8  11  -1      566.43      569.70     47.59 o 
   9  11  -1       95.37       78.04     27.92 o 
  10  11  -1      479.18      478.97     40.08 o 
  11  11  -1      269.22      304.74     36.43 o 
  12  11  -1      799.39      934.97     67.79 o 
  13  11  -1      243.20      257.58     49.07 o 
  14  11  -1      128.98      142.00     45.70 o 
  15  11  -1      217.44      274.14     68.85 o 
   1  12  -1      652.29      629.11     55.87 o 
   2  12  -1      780.11      761.77     98.66 o 
   3  12  -1     1624.14     1579.23     95.53 o 
   4  12  -1      167.67      216.21     36.72 o 
   5  12  -1      792.96      911.70     62.97 o 
   6  12  -1      341.37      359.47     38.07 o 
   7  12  -1      371.71      330.06     45.30 o 
   8  12  -1      548.81      557.83     59.50 o 
   9  12  -1      822.51      876.93     75.68 o 
  10  12  -1       83.58       83.97     34.45 o 
  11  12  -1      126.61      167.84     43.20 o 
  12  12  -1      829.53      826.11    129.37 o 
  13  12  -1      351.52      294.47    103.93 o 
  14  12  -1        1.22        0.00     68.21 o 
   1  13  -1     1917.23     1637.56    138.54 o 
   2  13  -1     2588.09     2355.43    220.86 o 
   3  13  -1     1217.15     1118.22    107.51 o 
   4  13  -1      677.51      593.83     75.01 o 
   5  13  -1     1293.67     1425.67    122.31 o 
   6  13  -1      365.07      438.51     88.23 o 
   7  13  -1      465.82      527.38     79.03 o 
   8  13  -1      560.88      587.93     62.06 o 
   9  13  -1      229.96      234.17     45.47 o 
  10  13  -1      115.77      172.59     61.71 o 
  11  13  -1      462.11      484.42     75.34 o 
  12  13  -1      644.80      801.21    101.04 o 
  13  13  -1      273.38      270.66    109.34 o 
   1  14  -1      418.54      456.62     66.90 o 
   2  14  -1     1248.26     1198.90    215.98 o 
   3  14  -1      536.85      542.60     75.40 o 
   4  14  -1      323.85      297.08     58.12 o 
   5  14  -1      396.82      404.95    112.05 o 
   6  14  -1      419.21      388.79     66.48 o 
   7  14  -1      455.54      453.46     76.87 o 
   8  14  -1       68.46       78.73     48.18 o 
   9  14  -1       59.33       95.27     49.76 o 
  10  14  -1       93.39       76.40     51.22 o 
  11  14  -1      329.71      341.59    132.62 o 
  12  14  -1      256.13      345.84     75.68 o 
   1  15  -1      390.58      414.70     66.95 o 
   2  15  -1     1223.82     1295.89    121.69 o 
   3  15  -1      618.65      632.88     81.50 o 
   4  15  -1      205.77      307.89     63.33 o 
   5  15  -1     1357.97     1393.64    129.35 o 
   6  15  -1      122.88      150.65     51.02 o 
   7  15  -1      595.00      654.70    127.75 o 
   8  15  -1      212.60      185.31     59.65 o 
   9  15  -1      568.58      726.86     92.95 o 
  10  15  -1       14.95        0.00     45.93 o 
  11  15  -1      352.49      466.71     81.64 o 
   1  16  -1       86.79      109.94     50.80 o 
   2  16  -1      697.00      748.13     95.65 o 
   3  16  -1        8.05        0.00     42.08 o 
   4  16  -1      719.35      754.34     94.12 o 
   5  16  -1      275.86      278.30     66.25 o 
   6  16  -1      182.99      256.12     62.65 o 
   7  16  -1       32.98       17.05     52.40 o 
   8  16  -1      114.81      101.35     60.63 o 
   9  16  -1       40.73       51.45     52.02 o 
   1  17  -1      158.04      132.35     56.67 o 
   2  17  -1      785.08      634.05     93.66 o 
   3  17  -1       82.36       30.70     49.92 o 
   4  17  -1      426.01      456.06     76.45 o 
   5  17  -1       14.97       26.01     47.00 o 
   6  17  -1      243.90      305.39     85.53 o 
   7  17  -1       93.84      160.33     62.38 o 
   1  18  -1       90.06       92.34     57.80 o 
   2  18  -1      197.32      174.66     71.45 o 
   3  18  -1      101.92       84.24     55.32 o 
   4  18  -1        7.73        0.28     60.09 o 
   2   0   0       31.14       42.67      6.89 o 
   4   0   0     1966.24     2002.39    125.93 o 
   6   0   0    16475.11    16620.24    994.69 o 
   8   0   0     9944.76    10329.92    495.65 o 
  10   0   0       88.10      118.97     30.59 o 
  12   0   0      142.87      125.22     34.04 o 
  14   0   0     2465.68     2496.53    263.08 o 
  16   0   0      548.61      617.09    116.92 o 
  18   0   0       47.22       60.63     74.70 o 
   2   1   0     4478.18     4883.52    164.83 o 
   3   1   0     3277.25     3704.50    138.38 o 
   4   1   0     1893.05     1994.29     70.41 o 
   5   1   0      138.07      171.94     13.57 o 
   6   1   0     4529.53     4359.32    166.19 o 
   7   1   0     8317.28     8576.57    322.93 o 
   8   1   0     3171.83     3225.47    126.48 o 
   9   1   0     3238.12     3195.54    140.74 o 
  10   1   0     3316.90     3478.59    125.89 o 
  11   1   0     3589.08     3455.83    141.59 o 
  12   1   0       19.02       44.89     26.47 o 
  13   1   0     1782.33     1743.41     83.57 o 
  14   1   0     5132.05     4561.37    186.59 o 
  15   1   0      761.68      769.79     59.34 o 
  16   1   0        2.66        6.99     76.87 o 
  17   1   0      407.47      300.07     63.81 o 
  18   1   0      623.48      695.15     96.05 o 
  19   1   0        1.20       83.91     56.84 o 
   0   2   0      113.18      142.61     16.24 o 
   1   2   0    31637.17    31864.44   1308.50 o 
   2   2   0   115489.88   101883.77   3762.56 o 
   3   2   0    46293.51    47334.95   1750.39 o 
   4   2   0     2462.85     2549.29     98.47 o 
   5   2   0     4879.81     5211.52    179.13 o 
   6   2   0     2395.38     2663.85     95.72 o 
   7   2   0    42100.44    42576.19   1433.35 o 
   8   2   0     3008.09     2849.39    103.70 o 
   9   2   0     1112.78     1144.39     49.01 o 
  10   2   0       33.87       50.69     14.88 o 
  11   2   0      161.29      168.94     23.70 o 
  12   2   0      563.68      582.41     44.82 o 
  13   2   0      428.86      447.76     36.52 o 
  14   2   0      742.32      794.13     51.97 o 
  15   2   0        2.48       46.28     27.15 o 
  16   2   0       86.84      137.37     50.03 o 
  17   2   0      576.52      675.97     91.06 o 
  18   2   0       88.78        1.35     50.56 o 
   0   3   0       93.77      117.35     27.61 o 
   1   3   0     2992.16     2910.57    141.45 o 
   2   3   0     3243.99     3476.01    131.89 o 
   3   3   0      383.12      389.58     20.09 o 
   4   3   0     5132.94     5482.06    207.10 o 
   5   3   0    18271.40    19371.57    721.12 o 
   6   3   0     4094.83     4066.65    156.96 o 
   7   3   0     3157.10     3463.72    136.03 o 
   8   3   0     1120.85     1222.54     79.49 o 
   9   3   0     4624.11     4509.79    176.46 o 
  10   3   0     1993.47     2033.52     93.14 o 
  11   3   0     2446.29     2253.65    110.67 o 
  12   3   0      379.79      420.62     38.58 o 
  13   3   0      641.18      642.29     50.74 o 
  14   3   0     1193.63     1286.02     92.31 o 
  15   3   0     2474.02     2755.55    161.59 o 
  16   3   0      297.62      289.49     61.97 o 
  17   3   0       82.56       75.31     81.74 o 
  18   3   0        2.48       29.37     48.35 o 
   0   4   0      719.07      699.68     48.50 o 
   1   4   0     5553.92     6004.42    288.68 o 
   2   4   0     1603.61     1692.42     67.20 o 
   3   4   0      219.13      236.13     15.81 o 
   4   4   0    97829.52    92408.73   3414.84 o 
   5   4   0       43.48       44.37      9.56 o 
   6   4   0       80.34       73.46     11.97 o 
   7   4   0     1236.24     1321.51     58.06 o 
   8   4   0     2747.42     2527.06    103.07 o 
   9   4   0     7388.25     7329.67    281.26 o 
  10   4   0     3037.49     3033.70    124.23 o 
  11   4   0     1080.25     1027.17     63.01 o 
  12   4   0      390.28      446.27     40.56 o 
  13   4   0       34.63       77.73     24.93 o 
  14   4   0        1.53       25.96     32.19 o 
  15   4   0      393.16      327.57     48.72 o 
  16   4   0      554.73      630.09     83.70 o 
  17   4   0      171.56      126.65     56.40 o 
  18   4   0        3.13       53.66     52.51 o 
   0   5   0     3693.34     3312.83    295.56 o 
   1   5   0     1725.45     1770.91     90.51 o 
   2   5   0     1674.45     1813.85     81.47 o 
   3   5   0    18534.27    18642.50    692.17 o 
   4   5   0     2662.19     2616.17    103.54 o 
   5   5   0      800.08      806.65     43.84 o 
   6   5   0     3221.26     3150.65    124.61 o 
   7   5   0     1044.22     1046.20     50.42 o 
   8   5   0        6.56       36.87     13.25 o 
   9   5   0      820.67      764.27     42.80 o 
  10   5   0     2931.21     2858.05    117.93 o 
  11   5   0      208.43      310.25     28.38 o 
  12   5   0       70.60      107.60     24.26 o 
  13   5   0       44.63       36.91     23.61 o 
  14   5   0     1214.30     1206.36     94.07 o 
  15   5   0        7.79        0.85     31.66 o 
  16   5   0      489.91      522.07     77.31 o 
  17   5   0      121.04      119.23     54.41 o 
  18   5   0      843.36      798.42    144.53 o 
   0   6   0    15854.52    16973.36   1455.04 o 
   1   6   0     2256.68     2094.88     93.90 o 
   2   6   0     2477.18     2794.79    122.81 o 
   3   6   0     4039.34     3704.83    160.90 o 
   4   6   0      183.43      193.97     16.93 o 
   5   6   0     1814.95     1888.18     78.60 o 
   6   6   0      638.54      680.23     37.43 o 
   7   6   0      565.57      583.90     34.72 o 
   8   6   0      150.19      160.34     24.80 o 
   9   6   0      367.36      363.52     28.56 o 
  10   6   0     7538.41     7158.05    277.21 o 
  11   6   0      910.57      939.05     52.96 o 
  12   6   0       12.70       36.04     23.42 o 
  13   6   0      252.96      229.33     34.30 o 
  14   6   0     1267.20     1355.22     84.81 o 
  15   6   0      187.56      251.57     45.62 o 
  16   6   0      140.82      148.00     51.41 o 
  17   6   0       25.20       40.61     51.45 o 
  18   6   0      100.35      105.34     59.04 o 
   0   7   0     4156.50     4298.01    384.33 o 
   1   7   0     5625.65     5732.23    288.20 o 
   2   7   0     3355.42     3339.53    146.60 o 
   3   7   0     4719.10     4915.35    212.10 o 
   4   7   0    13740.12    12906.38    541.85 o 
   5   7   0     3060.50     2942.38    118.16 o 
   6   7   0        7.03        2.56     11.47 o 
   7   7   0       59.43       54.12     20.68 o 
   8   7   0      218.87      229.13     22.54 o 
   9   7   0      681.54      685.61     47.12 o 
  10   7   0      190.50      216.87     25.28 o 
  11   7   0      763.87      772.36     48.41 o 
  12   7   0        3.29        0.00     22.66 o 
  13   7   0      762.12      849.33     62.58 o 
  14   7   0        4.81        3.82     26.18 o 
  15   7   0      445.12      376.48     53.99 o 
  16   7   0       44.41      126.19     54.72 o 
  17   7   0       14.78       36.79     52.04 o 
   0   8   0     5037.21     5071.00    453.62 o 
   1   8   0     4399.85     4478.75    229.01 o 
   2   8   0      753.74      799.12     65.87 o 
   3   8   0       27.06       49.11     14.05 o 
   4   8   0      130.70      140.85     19.61 o 
   5   8   0     4995.19     5123.92    223.17 o 
   6   8   0     1139.74     1172.95     58.09 o 
   7   8   0     3460.95     3243.87    131.88 o 
   8   8   0      367.73      374.74     30.56 o 
   9   8   0     1075.21     1072.51     57.74 o 
  10   8   0       35.17       42.89     18.42 o 
  11   8   0      722.15      726.99     47.46 o 
  12   8   0        0.09        0.00     22.41 o 
  13   8   0     1116.33     1080.65     73.82 o 
  14   8   0       32.19       23.05     29.76 o 
  15   8   0      284.81      360.27     54.45 o 
  16   8   0       37.54       66.39     51.45 o 
  17   8   0      119.35      155.86     61.50 o 
   0   9   0    12234.80    11514.78   1002.51 o 
   1   9   0     4236.90     4064.50    209.61 o 
   2   9   0      258.50      311.18     31.51 o 
   3   9   0     6103.59     5943.66    301.73 o 
   4   9   0     2451.66     2325.62    109.00 o 
   5   9   0     4121.59     3906.20    174.28 o 
   6   9   0      106.30       88.57     20.30 o 
   7   9   0      222.12      176.80     36.45 o 
   8   9   0      183.67      181.94     23.31 o 
   9   9   0      277.10      326.78     44.41 o 
  10   9   0       97.65      118.39     22.32 o 
  11   9   0     1619.18     1584.57     79.65 o 
  12   9   0        4.58        0.00     23.71 o 
  13   9   0        3.04        0.00     26.43 o 
  14   9   0       10.47        0.00     30.38 o 
  15   9   0      456.04      478.56     61.76 o 
  16   9   0      312.07      420.54     76.14 o 
   0  10   0      483.10      618.18     92.02 o 
   1  10   0     1564.15     1725.42    100.84 o 
   2  10   0      640.83      663.89     50.49 o 
   3  10   0      716.21      721.31     55.12 o 
   4  10   0      858.35      875.41     61.02 o 
   5  10   0     1540.57     1475.04     77.96 o 
   6  10   0     3392.69     3310.03    152.36 o 
   7  10   0        4.87       21.47     19.76 o 
   8  10   0      428.27      492.05     37.32 o 
   9  10   0       19.67       35.44     18.95 o 
  10  10   0     1360.20     1393.33     72.72 o 
  11  10   0       27.45       36.91     23.32 o 
  12  10   0       13.63       82.87     29.44 o 
  13  10   0      446.37      457.88     48.91 o 
  14  10   0      994.29     1061.29     90.17 o 
  15  10   0       16.34       16.39     39.90 o 
  16  10   0       50.31       63.87     81.20 o 
   0  11   0     2238.87     2109.76    144.85 o 
   1  11   0     3928.86     3776.45    198.74 o 
   2  11   0       59.09       47.73     21.45 o 
   3  11   0      890.75      920.45     65.77 o 
   4  11   0     6862.78     6811.90    347.66 o 
   5  11   0      107.87       34.79     32.44 o 
   6  11   0       21.26       59.96     24.79 o 
   7  11   0     2681.80     2612.82    147.82 o 
   8  11   0      336.28      348.23     42.83 o 
   9  11   0      469.24      429.40    100.14 o 
  10  11   0        4.62       40.01     31.66 o 
  11  11   0        2.97        0.00     30.25 o 
  12  11   0       24.83       26.82     35.49 o 
  13  11   0     1528.82     1659.14    119.29 o 
  14  11   0      287.49      333.67     69.98 o 
  15  11   0       17.02        0.00     50.14 o 
   0  12   0     3189.10     2766.10    273.90 o 
   1  12   0      101.43       88.87     35.11 o 
   2  12   0     1210.72     1257.01    139.66 o 
   3  12   0      797.01      880.45     88.00 o 
   4  12   0      268.18      328.61     52.43 o 
   5  12   0      771.18      784.03     85.33 o 
   6  12   0        6.93       66.04     75.78 o 
   7  12   0       91.42      115.59     41.72 o 
   8  12   0      431.86      444.99     66.98 o 
   9  12   0      423.93      507.11     71.91 o 
  10  12   0     1205.29     1240.98    120.42 o 
  11  12   0     2310.39     2228.33    179.01 o 
  12  12   0       47.33       48.52     38.57 o 
  13  12   0      245.83      396.26     60.02 o 
  14  12   0       52.85      127.31     59.48 o 
   0  13   0     4212.39     3730.72    359.43 o 
   1  13   0     3002.81     2969.80    218.15 o 
   2  13   0      146.62      154.67     42.48 o 
   3  13   0      706.98      596.62     81.74 o 
   4  13   0      306.83      362.08     58.12 o 
   5  13   0      182.19      177.59     46.31 o 
   6  13   0     2203.41     2232.04    172.93 o 
   7  13   0      301.97      399.01     65.42 o 
   8  13   0      167.39      171.62     50.86 o 
   9  13   0      825.96      755.16     89.48 o 
  10  13   0      951.42     1048.80    111.15 o 
  11  13   0      348.61      298.58     94.73 o 
  12  13   0      129.75      206.69    101.23 o 
  13  13   0        7.91       32.16     55.82 o 
   0  14   0      606.10      677.72    115.84 o 
   1  14   0     1404.68     1402.97    126.68 o 
   2  14   0       19.40        8.03     37.89 o 
   3  14   0      345.79      353.50     60.42 o 
   4  14   0      871.69      847.90     96.05 o 
   5  14   0      422.46      342.35     61.59 o 
   6  14   0      685.38      722.61     86.61 o 
   7  14   0       53.64       77.04     47.09 o 
   8  14   0     1074.87     1246.82    123.99 o 
   9  14   0      937.01      906.58    102.18 o 
  10  14   0      522.27      583.58     86.07 o 
  11  14   0        0.34        0.00     48.39 o 
  12  14   0        0.91      104.47     54.70 o 
   0  15   0     1807.08     1524.33    191.62 o 
   1  15   0        0.83        0.00     38.84 o 
   2  15   0      405.82      383.16     82.82 o 
   3  15   0     2414.87     2212.65    175.99 o 
   4  15   0      307.60      375.79     84.44 o 
   5  15   0      260.43      353.87     65.76 o 
   6  15   0        5.86       31.66     71.99 o 
   7  15   0      261.00      277.20     62.76 o 
   8  15   0      153.46      164.35     54.86 o 
   9  15   0      515.44      597.21     88.36 o 
  10  15   0       34.63       57.31     54.09 o 
  11  15   0      179.43      210.05     65.72 o 
   0  16   0      709.92      640.91    125.58 o 
   1  16   0      592.13      580.95     83.82 o 
   2  16   0      386.76      316.50     63.96 o 
   3  16   0       90.03      111.02     73.62 o 
   4  16   0     1268.97     1477.69    221.94 o 
   5  16   0       14.19       23.61     46.80 o 
   6  16   0       98.75      144.51     83.36 o 
   7  16   0      489.25      511.35     81.20 o 
   8  16   0      233.21      272.09     64.70 o 
   9  16   0        0.32        0.00     45.63 o 
   0  17   0       28.82       18.40     66.04 o 
   1  17   0       24.59       64.77     66.58 o 
   2  17   0      175.81      221.16     63.64 o 
   3  17   0       45.05       65.58     82.28 o 
   4  17   0      161.37      149.92     58.57 o 
   5  17   0      410.49      303.60     70.66 o 
   6  17   0      454.68      670.13     94.02 o 
   7  17   0       78.90      107.18     81.20 o 
   0  18   0      967.86      939.72    160.23 o 
   1  18   0      245.17      232.54    140.20 o 
   2  18   0       27.50        0.00     43.91 o 
   3  18   0      432.24      539.34     85.48 o 
   4  18   0       90.15      116.70     71.99 o 
   2   0   1    34141.38    34688.02   2076.90 o 
   4   0   1    11096.00    11716.33    774.97 o 
   6   0   1    10596.33    10501.64    459.16 o 
   8   0   1    14894.65    15566.32    734.02 o 
  10   0   1      472.91      462.12    127.21 o 
  12   0   1     6297.30     6022.96    376.64 o 
  14   0   1      182.16      141.86     43.13 o 
  16   0   1      676.47      732.94    125.58 o 
  18   0   1      916.31     1069.63    165.64 o 
   1   1   1    14870.42    15512.92    746.40 o 
   2   1   1    14544.48    15791.73    647.70 o 
   3   1   1    14246.00    15217.42    659.23 o 
   4   1   1     9573.20     9793.31    317.08 o 
   5   1   1     4141.19     4113.38    133.27 o 
   6   1   1     5577.93     5791.06    194.84 o 
   7   1   1       36.63       52.97      8.34 o 
   8   1   1     3489.26     3578.47    107.70 o 
   9   1   1     2440.25     2402.78     79.77 o 
  10   1   1     1762.19     1853.65     71.63 o 
  11   1   1      373.94      407.15     32.17 o 
  12   1   1     2342.15     2293.99     99.36 o 
  13   1   1     3687.97     3508.08    146.08 o 
  14   1   1       46.84       72.60     30.08 o 
  15   1   1     1686.20     1645.15    112.77 o 
  16   1   1      832.23      885.80    110.97 o 
  17   1   1       17.67       11.11     49.26 o 
  18   1   1      157.68      169.66     60.77 o 
  19   1   1       66.09       67.95     75.78 o 
   1   2   1    23027.06    24311.56   1161.77 o 
   2   2   1     2416.25     2385.41     90.37 o 
   3   2   1    15533.82    15934.24    701.28 o 
   4   2   1    23257.65    23775.10    895.07 o 
   5   2   1    21296.10    22157.61    798.44 o 
   6   2   1     4143.69     4292.47    161.33 o 
   7   2   1     3715.59     3660.60    159.33 o 
   8   2   1      425.38      415.27     21.10 o 
   9   2   1     6076.58     5953.57    197.55 o 
  10   2   1      135.09      153.92     18.38 o 
  11   2   1     2896.13     2723.14    119.13 o 
  12   2   1      291.30      264.37     29.10 o 
  13   2   1     2571.38     2457.22    108.87 o 
  14   2   1      192.00      199.83     37.78 o 
  15   2   1     1031.21     1024.85    112.19 o 
  16   2   1      323.51      297.90     76.32 o 
  17   2   1      551.76      655.63    134.25 o 
  18   2   1        3.03      118.54     55.80 o 
   1   3   1     9588.41     9796.89    485.33 o 
   2   3   1     8789.39     9485.40    490.34 o 
   3   3   1     9806.38    10091.38    523.70 o 
   4   3   1     7347.18     7572.28    266.06 o 
   5   3   1     1451.12     1447.10     58.41 o 
   6   3   1    15082.44    14951.87    546.35 o 
   7   3   1    11250.96    11286.68    427.18 o 
   8   3   1     7357.83     7216.89    277.23 o 
   9   3   1     1422.27     1421.46     59.76 o 
  10   3   1      635.39      603.89     37.26 o 
  11   3   1     2310.96     2253.15    104.39 o 
  12   3   1     1771.00     1849.95     97.35 o 
  13   3   1      352.23      348.94     35.66 o 
  14   3   1      117.39      147.12     35.71 o 
  15   3   1      216.80      231.90     43.40 o 
  16   3   1      359.94      501.51     99.60 o 
  17   3   1      669.55      628.46    100.68 o 
  18   3   1       86.20      119.93    101.77 o 
   1   4   1     8371.43     8513.96    441.98 o 
   2   4   1    26405.03    26804.54   1178.61 o 
   3   4   1     6928.37     7228.41    271.65 o 
   4   4   1     3138.29     3110.44    119.59 o 
   5   4   1     2201.68     2240.15     80.66 o 
   6   4   1    17331.69    17591.28    656.78 o 
   7   4   1     4698.40     4568.53    175.58 o 
   8   4   1     6320.13     6099.94    282.69 o 
   9   4   1      770.39      788.24     42.02 o 
  10   4   1       20.17       43.78     14.46 o 
  11   4   1     1128.19     1033.21     72.35 o 
  12   4   1     1901.66     1788.29     98.82 o 
  13   4   1     1086.18     1107.06     80.63 o 
  14   4   1      923.69      911.17     65.11 o 
  15   4   1      532.63      470.00     56.46 o 
  16   4   1      682.03      645.81    114.76 o 
  17   4   1      180.58      176.87     56.71 o 
  18   4   1      129.39       33.83    116.92 o 
   1   5   1     2192.19     2119.48    108.15 o 
   2   5   1    16924.96    17737.06    831.11 o 
   3   5   1      359.79      391.26     31.67 o 
   4   5   1     1900.62     2031.99     83.57 o 
   5   5   1     6899.33     6827.32    289.48 o 
   6   5   1    16176.88    16596.39    612.43 o 
   7   5   1     1048.66     1050.23     48.00 o 
   8   5   1     5019.51     5148.33    214.25 o 
   9   5   1     2895.50     2874.81    118.46 o 
  10   5   1      837.96      805.87     47.96 o 
  11   5   1     1082.91     1133.95     88.60 o 
  12   5   1     1123.90     1242.53     68.21 o 
  13   5   1      545.57      534.28     46.13 o 
  14   5   1      359.32      369.06     42.66 o 
  15   5   1      427.28      496.48     57.88 o 
  16   5   1      179.80      123.50     52.87 o 
  17   5   1      225.74      253.04     62.86 o 
  18   5   1       71.09       94.22     54.07 o 
   1   6   1     4501.45     4633.63    246.10 o 
   2   6   1     8904.44     8902.24    384.86 o 
   3   6   1    12255.90    12568.91    620.49 o 
   4   6   1     1110.53     1137.80     77.75 o 
   5   6   1     9645.17     9791.74    409.26 o 
   6   6   1     2009.84     1957.41     92.69 o 
   7   6   1     1042.06     1107.22     57.37 o 
   8   6   1    10298.31     9951.26    378.08 o 
   9   6   1     2036.04     2041.81     88.59 o 
  10   6   1      140.37      147.50     20.70 o 
  11   6   1     1103.04     1104.41     72.63 o 
  12   6   1     1886.17     1647.42    105.79 o 
  13   6   1       79.65       68.98     27.38 o 
  14   6   1       14.55       21.80     26.18 o 
  15   6   1      301.55      304.27     78.10 o 
  16   6   1      572.20      669.50     86.91 o 
  17   6   1      193.67      187.15     60.83 o 
  18   6   1       46.81       14.85     49.51 o 
   1   7   1    10066.83    10227.40    486.07 o 
   2   7   1     6643.35     6579.24    353.39 o 
   3   7   1     8462.70     8450.99    417.15 o 
   4   7   1     1379.57     1199.72     75.93 o 
   5   7   1     1381.59     1330.60     83.46 o 
   6   7   1     3679.17     3674.24    180.60 o 
   7   7   1       25.18       25.71     14.46 o 
   8   7   1     2581.22     2405.69    102.37 o 
   9   7   1      538.08      572.51     48.16 o 
  10   7   1      564.50      623.57     39.38 o 
  11   7   1      196.01      197.04     31.02 o 
  12   7   1      150.16      160.06     39.22 o 
  13   7   1      548.94      630.84     65.63 o 
  14   7   1      363.85      359.99     43.67 o 
  15   7   1      707.99      834.81     86.02 o 
  16   7   1      278.76      296.16     63.43 o 
  17   7   1      156.42      175.77    136.41 o 
   1   8   1     4609.67     4691.85    214.74 o 
   2   8   1     6810.76     6896.47    357.12 o 
   3   8   1     4753.67     4564.88    237.70 o 
   4   8   1     5427.73     5273.61    282.97 o 
   5   8   1     2288.71     2199.70    131.31 o 
   6   8   1      301.52      335.88     32.84 o 
   7   8   1     1415.09     1562.35     78.38 o 
   8   8   1       83.93       76.10     21.29 o 
   9   8   1     1468.14     1507.50     88.65 o 
  10   8   1       86.43      153.58     28.44 o 
  11   8   1     1572.20     1634.16    109.05 o 
  12   8   1      691.83      761.63     57.69 o 
  13   8   1      405.66      430.21     45.52 o 
  14   8   1      287.05      262.91     40.40 o 
  15   8   1      496.60      608.74     67.84 o 
  16   8   1       56.52       17.96     48.25 o 
  17   8   1      517.80      519.51     86.88 o 
   1   9   1     4116.00     4154.60    219.51 o 
   2   9   1     4211.46     4188.78    209.97 o 
   3   9   1     5557.14     5508.21    272.87 o 
   4   9   1      680.42      682.80     53.66 o 
   5   9   1      569.03      595.77     75.10 o 
   6   9   1     1937.40     1798.69    105.97 o 
   7   9   1     2499.24     2421.75    141.71 o 
   8   9   1     1539.89     1422.23     81.10 o 
   9   9   1      809.40     1029.28     80.94 o 
  10   9   1      271.86      286.10     35.15 o 
  11   9   1      401.55      403.66     40.49 o 
  12   9   1      662.54      703.54     56.83 o 
  13   9   1      219.58      217.55     38.03 o 
  14   9   1      137.88      181.18     37.66 o 
  15   9   1      219.66      226.88     94.56 o 
  16   9   1        3.05        9.31     48.90 o 
   1  10   1      208.03      233.97     27.76 o 
   2  10   1     2394.92     2277.66    127.36 o 
   3  10   1     1024.25     1063.16     70.18 o 
   4  10   1     1445.68     1405.75    169.57 o 
   5  10   1      468.10      484.76     45.38 o 
   6  10   1     2050.63     1963.16    108.02 o 
   7  10   1      345.96      487.01     70.39 o 
   8  10   1     1117.53     1213.12     83.12 o 
   9  10   1      104.04      137.06     26.41 o 
  10  10   1      668.01      685.60     54.99 o 
  11  10   1       57.78       24.91     25.53 o 
  12  10   1     1603.03     1560.36    112.06 o 
  13  10   1      115.78      151.83     57.35 o 
  14  10   1      286.07      295.88     52.29 o 
  15  10   1      243.42      225.18    140.74 o 
  16  10   1      294.35      370.26    111.51 o 
   1  11   1     1259.96     1129.52     98.35 o 
   2  11   1     4934.44     4618.79    308.51 o 
   3  11   1        6.31        0.00     27.87 o 
   4  11   1     1103.87     1048.44     99.52 o 
   5  11   1     3581.80     3296.47    230.81 o 
   6  11   1     2639.76     2539.88    196.72 o 
   7  11   1      195.09      107.71     40.06 o 
   8  11   1      615.27      633.54     73.03 o 
   9  11   1      127.97      158.02    116.92 o 
  10  11   1      482.36      452.46     66.59 o 
  11  11   1      289.29      348.15     51.44 o 
  12  11   1      779.26      772.12     90.38 o 
  13  11   1      229.28      306.92     80.00 o 
  14  11   1      120.32      200.61     63.48 o 
  15  11   1      183.20      163.48     96.35 o 
   1  12   1      792.88      798.42     79.44 o 
   2  12   1      778.69      780.57    112.59 o 
   3  12   1     1600.54     1377.11    121.29 o 
   4  12   1      116.97      181.53     44.86 o 
   5  12   1     1003.89     1134.40     99.90 o 
   6  12   1      499.82      479.34    105.01 o 
   7  12   1      429.64      438.90     63.89 o 
   8  12   1      593.78      691.20     79.93 o 
   9  12   1      916.21      893.75     95.29 o 
  10  12   1       70.81       54.64     91.48 o 
  11  12   1      132.87      229.12     81.20 o 
  12  12   1      768.56      876.05    101.04 o 
  13  12   1      331.10      343.35     70.42 o 
  14  12   1        1.82       70.37     56.65 o 
   1  13   1     1843.09     1772.88    140.09 o 
   2  13   1     2513.52     2276.76    173.39 o 
   3  13   1     1318.93     1188.03    108.30 o 
   4  13   1      712.96      668.02     93.65 o 
   5  13   1     1207.84     1257.28    118.65 o 
   6  13   1      425.44      387.96     82.28 o 
   7  13   1      517.51      423.02     66.90 o 
   8  13   1      545.94      432.14     71.00 o 
   9  13   1      237.57      292.92     57.94 o 
  10  13   1      115.63       59.97     76.32 o 
  11  13   1      357.65      378.55     71.43 o 
  12  13   1      677.37      891.28    101.17 o 
  13  13   1      305.65      431.84     74.60 o 
   1  14   1      373.23      315.47     60.06 o 
   2  14   1     1559.41     1526.04    125.93 o 
   3  14   1      642.94      708.53     83.83 o 
   4  14   1      426.44      355.87     61.18 o 
   5  14   1      445.90      395.83     64.25 o 
   6  14   1      390.73      443.74     96.35 o 
   7  14   1      523.10      518.23     74.57 o 
   8  14   1       17.68      101.02     48.50 o 
   9  14   1       73.19       57.92     48.99 o 
  10  14   1       85.54      110.38     51.14 o 
  11  14   1      298.78      453.03     77.31 o 
  12  14   1      273.80      511.80     82.93 o 
   1  15   1      339.20      326.19     60.46 o 
   2  15   1     1284.79     1148.44    116.65 o 
   3  15   1      531.17      545.28     93.11 o 
   4  15   1      208.68      176.39     53.44 o 
   5  15   1     1363.22     1329.23    138.03 o 
   6  15   1      151.12      144.46     54.73 o 
   7  15   1      592.65      598.08     84.17 o 
   8  15   1      147.28      179.59     79.57 o 
   9  15   1      580.33      743.28     97.41 o 
  10  15   1        8.95       80.04     52.80 o 
  11  15   1      373.59      423.95     80.38 o 
   1  16   1      135.82      162.10     55.18 o 
   2  16   1      735.85      693.51     91.36 o 
   3  16   1        3.53       71.28     47.39 o 
   4  16   1      745.09      795.58     98.74 o 
   5  16   1      341.72      374.74    129.91 o 
   6  16   1      129.94      174.43     55.63 o 
   7  16   1       34.78       35.74     47.44 o 
   8  16   1      106.65       89.18     54.41 o 
   9  16   1       50.92      156.22     58.56 o 
   1  17   1      193.09      161.23     54.29 o 
   2  17   1      775.39      783.82     97.00 o 
   3  17   1       61.22       17.37     49.94 o 
   4  17   1      420.29      431.35     77.63 o 
   5  17   1       16.11       16.49     84.44 o 
   6  17   1      182.17      224.03     66.48 o 
   7  17   1       92.73      124.98     54.97 o 
   1  18   1       84.62      105.58     55.74 o 
   2  18   1      178.87      188.38     64.73 o 
   3  18   1      130.99      127.09     79.57 o 
   4  18   1       13.72       64.95     54.67 o 
   0   0   2     4742.24     4788.44    410.31 o 
   2   0   2    57288.49    57570.77   3430.12 o 
   4   0   2    10158.79    10486.98    650.20 o 
   6   0   2    14996.59    14195.00    858.78 o 
   8   0   2     8227.58     7907.47    495.63 o 
  10   0   2    10441.96    10203.27    625.01 o 
  12   0   2     1615.66     1564.06     84.23 o 
  14   0   2     5524.65     5318.03    336.45 o 
  16   0   2      500.68      548.89    111.51 o 
  18   0   2      317.60      242.51     90.94 o 
   0   1   2    55606.98    58117.36   4541.60 o 
   1   1   2    10915.24    12233.84    600.94 o 
   2   1   2     1708.16     1729.29     78.04 o 
   3   1   2    29591.44    30535.10   1107.10 o 
   4   1   2    10908.24    11521.87    415.55 o 
   5   1   2     7597.58     7707.83    294.14 o 
   6   1   2      138.50      133.23     17.10 o 
   7   1   2    12531.38    12711.26    421.53 o 
   8   1   2     3605.67     3477.74    127.85 o 
   9   1   2      963.82      987.78     45.86 o 
  10   1   2     1791.82     1698.06     72.92 o 
  11   1   2      964.34      920.63     47.70 o 
  12   1   2      324.36      366.01     27.79 o 
  13   1   2      333.84      312.49     43.92 o 
  14   1   2        1.52        4.13     27.07 o 
  15   1   2        1.51        0.00     28.45 o 
  16   1   2      107.73      119.70     65.44 o 
  17   1   2       98.68       97.93     62.63 o 
  18   1   2      141.79      239.52     64.66 o 
   0   2   2    74539.36    73968.02   6616.99 o 
   1   2   2    12075.57    12648.27    741.80 o 
   2   2   2      299.57      304.80     21.13 o 
   3   2   2    16556.46    16926.71    780.97 o 
   4   2   2     5654.57     5756.15    224.06 o 
   5   2   2     3919.94     3802.62    178.86 o 
   6   2   2     9440.82     9742.04    411.35 o 
   7   2   2    10323.43    10187.49    479.36 o 
   8   2   2     3159.80     3100.01    147.22 o 
   9   2   2     9906.45     9518.56    421.24 o 
  10   2   2     2788.84     2705.93    127.96 o 
  11   2   2     1990.21     2071.50     93.43 o 
  12   2   2      123.44      142.35     24.48 o 
  13   2   2     3244.78     3410.67    187.51 o 
  14   2   2      994.12     1038.94     81.95 o 
  15   2   2     1608.94     1713.43    114.72 o 
  16   2   2      192.91      196.28     42.03 o 
  17   2   2      339.87      326.34     66.55 o 
  18   2   2      133.33       28.15     50.52 o 
   0   3   2    29202.88    29955.09   2598.29 o 
   1   3   2    38515.88    40304.82   1872.76 o 
   2   3   2     2695.84     2805.77    140.13 o 
   3   3   2    10806.55    11186.09    492.84 o 
   4   3   2     3738.01     3457.53    161.00 o 
   5   3   2     4158.85     4050.27    185.63 o 
   6   3   2     1468.34     1404.30     60.66 o 
   7   3   2     1532.99     1549.08     71.67 o 
   8   3   2     2607.13     2639.98    115.13 o 
   9   3   2    11814.13    11519.77    504.32 o 
  10   3   2     1283.93     1218.30     73.23 o 
  11   3   2      500.07      428.61     46.72 o 
  12   3   2      147.08      147.31     26.97 o 
  13   3   2      135.84      171.39     36.18 o 
  14   3   2     1225.17     1378.83    172.14 o 
  15   3   2      339.67      389.75     53.61 o 
  16   3   2      369.80      482.71     59.32 o 
  17   3   2       36.87       86.98     47.94 o 
  18   3   2       20.91       72.36     51.23 o 
   0   4   2    15423.76    15289.88   1292.65 o 
   1   4   2     5408.00     5414.19    435.97 o 
   2   4   2     7952.53     8120.63    375.50 o 
   3   4   2    22499.20    23281.54   1155.49 o 
   4   4   2      589.81      651.81     38.68 o 
   5   4   2    18436.76    18106.50    780.17 o 
   6   4   2    24226.50    25560.82   1098.94 o 
   7   4   2      979.01     1132.95     61.61 o 
   8   4   2     3025.50     3034.87    142.34 o 
   9   4   2      174.57      170.65     23.25 o 
  10   4   2     3402.47     3224.65    154.25 o 
  11   4   2     2197.54     1946.97    104.23 o 
  12   4   2     1397.19     1241.47     77.08 o 
  13   4   2      297.27      356.94     49.17 o 
  14   4   2     2122.62     2136.11    134.11 o 
  15   4   2      326.99      354.03     51.44 o 
  16   4   2       24.72       68.46     38.35 o 
  17   4   2      245.51      205.43     61.65 o 
  18   4   2      203.51      162.25     61.11 o 
   0   5   2    13908.86    14050.28   1185.47 o 
   1   5   2     3160.67     3121.42    147.46 o 
   2   5   2     5054.51     4950.59    252.55 o 
   3   5   2     6768.33     6736.97    365.09 o 
   4   5   2     4559.07     4644.60    214.25 o 
   5   5   2      196.64      197.86     19.70 o 
   6   5   2     1902.30     1922.39     99.29 o 
   7   5   2     5497.40     5142.49    239.34 o 
   8   5   2     4319.83     4226.92    181.99 o 
   9   5   2      678.28      650.78     46.46 o 
  10   5   2     2435.67     2378.94    120.52 o 
  11   5   2     3785.70     3743.06    176.00 o 
  12   5   2      261.72      266.54     32.31 o 
  13   5   2     1407.45     1497.83    101.69 o 
  14   5   2      503.53      550.49     71.06 o 
  15   5   2      122.10      144.97     40.04 o 
  16   5   2       29.68       36.62     50.83 o 
  17   5   2      485.46      612.68     92.17 o 
  18   5   2       16.32        0.00     52.02 o 
   0   6   2    26392.82    27144.60   2130.60 o 
   1   6   2     7271.38     7704.91    392.09 o 
   2   6   2     6068.37     5824.70    285.44 o 
   3   6   2    10440.56    10533.92    492.32 o 
   4   6   2    19863.70    19961.88   1061.51 o 
   5   6   2      832.98      847.63     56.66 o 
   6   6   2      138.98      115.57     18.66 o 
   7   6   2     2378.89     2192.25    116.70 o 
   8   6   2      232.84      231.85     27.87 o 
   9   6   2     1058.81     1054.09     68.37 o 
  10   6   2     3001.26     3067.47    142.85 o 
  11   6   2     1939.73     1925.63    101.40 o 
  12   6   2      547.10      603.30     63.29 o 
  13   6   2      820.29      877.55     74.99 o 
  14   6   2       72.24       77.34     34.71 o 
  15   6   2       80.64      101.79     42.62 o 
  16   6   2      453.28      483.48     63.06 o 
  17   6   2      202.32      222.06     62.16 o 
   0   7   2     5698.23     5756.58    380.00 o 
   1   7   2     9802.57     9808.03    458.10 o 
   2   7   2     4559.76     4563.32    226.20 o 
   3   7   2      762.30      784.62     48.23 o 
   4   7   2     6714.66     6441.57    318.36 o 
   5   7   2     2402.95     2429.32    139.40 o 
   6   7   2     1213.83     1250.86     86.16 o 
   7   7   2     1558.82     1485.93     77.11 o 
   8   7   2      270.31      341.22     33.19 o 
   9   7   2     1591.08     1606.60     89.51 o 
  10   7   2     7255.73     7036.50    311.73 o 
  11   7   2      659.64      592.72     49.75 o 
  12   7   2      213.65      247.18     35.17 o 
  13   7   2      723.33      690.49     72.16 o 
  14   7   2      932.50     1083.26    111.66 o 
  15   7   2      179.88       98.98     42.21 o 
  16   7   2      102.66      105.15     57.13 o 
  17   7   2       84.79      100.25    117.46 o 
   0   8   2     4183.73     4027.28    264.05 o 
   1   8   2    13873.04    13847.93    645.59 o 
   2   8   2     2918.18     2970.54    159.50 o 
   3   8   2     3984.94     3741.13    214.55 o 
   4   8   2     4500.51     4228.55    219.55 o 
   5   8   2     2814.07     2901.54    184.77 o 
   6   8   2      163.11      167.96     26.81 o 
   7   8   2      504.94      523.67     49.66 o 
   8   8   2      363.28      373.90     36.25 o 
   9   8   2      727.44      792.97     56.90 o 
  10   8   2     2293.92     2335.80    113.90 o 
  11   8   2      190.19      169.72     30.89 o 
  12   8   2       99.13      170.45     31.70 o 
  13   8   2       91.64       64.78     48.01 o 
  14   8   2      116.24      117.27     39.17 o 
  15   8   2      235.44      177.98    104.26 o 
  16   8   2       44.24       90.50     42.33 o 
  17   8   2       62.54       43.06    119.09 o 
   0   9   2     3644.39     3621.19    249.54 o 
   1   9   2     4654.74     4535.95    225.64 o 
   2   9   2      451.72      516.47     55.13 o 
   3   9   2     6516.88     6523.77    317.65 o 
   4   9   2      778.85      887.25     58.27 o 
   5   9   2     1201.66     1095.34     76.57 o 
   6   9   2     3073.35     3026.98    171.47 o 
   7   9   2      994.79     1015.66     81.00 o 
   8   9   2      161.38      168.06     29.27 o 
   9   9   2     2262.54     2206.10    112.22 o 
  10   9   2      918.45      972.77     63.82 o 
  11   9   2     1137.07     1275.74     93.91 o 
  12   9   2      197.22      237.59     36.35 o 
  13   9   2      904.08     1024.04    108.08 o 
  14   9   2      805.22      920.61    137.49 o 
  15   9   2      341.06      442.38     78.33 o 
  16   9   2        2.10       38.48     56.30 o 
   0  10   2     3172.27     2757.44    332.37 o 
   1  10   2     1359.74     1202.26    101.82 o 
   2  10   2      910.09      799.12     78.08 o 
   3  10   2     3188.50     2979.55    212.05 o 
   4  10   2     7889.87     7615.45    493.13 o 
   5  10   2     1129.67     1096.69    104.44 o 
   6  10   2       67.23       85.37     34.83 o 
   7  10   2       80.41       75.28     36.53 o 
   8  10   2     3100.16     3052.41    212.01 o 
   9  10   2       58.17       95.84     38.38 o 
  10  10   2       81.73       65.08     40.55 o 
  11  10   2      433.30      519.21     58.62 o 
  12  10   2      201.22      204.39     43.64 o 
  13  10   2      142.61      205.02     60.83 o 
  14  10   2      107.77       99.07     57.79 o 
  15  10   2      102.98       80.14     53.93 o 
   0  11   2      908.60      869.35    121.25 o 
   1  11   2     2323.71     2207.90    150.04 o 
   2  11   2      141.81      134.80     40.06 o 
   3  11   2     2633.45     2439.37    174.91 o 
   4  11   2      224.55      231.20     46.70 o 
   5  11   2      871.50      723.86    126.67 o 
   6  11   2     4288.08     3941.79    272.91 o 
   7  11   2     1092.49     1185.38    102.44 o 
   8  11   2      768.25      728.07     78.84 o 
   9  11   2      626.93      667.08     77.22 o 
  10  11   2     2323.28     2601.13    410.31 o 
  11  11   2      202.64      213.07     52.71 o 
  12  11   2       76.38      197.53    110.43 o 
  13  11   2       95.15      201.37     82.28 o 
  14  11   2      619.69      769.63    102.18 o 
  15  11   2       66.58      131.97     68.75 o 
   0  12   2     1118.56     1117.27    146.15 o 
   1  12   2     1528.27     1430.05    123.63 o 
   2  12   2      201.88      163.26     42.69 o 
   3  12   2     2606.19     2750.91    173.00 o 
   4  12   2     2047.49     1972.93    219.23 o 
   5  12   2      545.66      563.09     67.67 o 
   6  12   2      430.43      383.65     81.20 o 
   7  12   2      850.59      819.27     89.56 o 
   8  12   2       69.91       75.01     71.45 o 
   9  12   2      515.63      536.84    142.91 o 
  10  12   2     1203.93     1345.84    120.95 o 
  11  12   2       57.84      170.44     53.52 o 
  12  12   2       15.53       39.52     47.46 o 
  13  12   2      177.14      371.34    105.01 o 
  14  12   2      172.16      276.07    101.77 o 
   0  13   2     1307.73     1277.49    167.81 o 
   1  13   2      278.25      228.73     64.42 o 
   2  13   2      148.03      158.58     45.54 o 
   3  13   2      639.30      640.69     80.76 o 
   4  13   2     1959.51     1965.14    283.11 o 
   5  13   2     1196.60     1220.95    134.79 o 
   6  13   2      785.80      804.55     88.40 o 
   7  13   2      290.65      354.25     80.11 o 
   8  13   2      783.16      783.98    109.89 o 
   9  13   2      397.34      455.45    142.91 o 
  10  13   2      179.63      191.85     59.00 o 
  11  13   2      828.08     1189.80    164.56 o 
  12  13   2       46.73      175.66     60.11 o 
  13  13   2      458.12      688.55    136.41 o 
   0  14   2     3976.22     3915.85    355.10 o 
   1  14   2      740.88      710.73    184.59 o 
   2  14   2      271.21      278.36     54.64 o 
   3  14   2       60.60       90.77     43.97 o 
   4  14   2      719.05      599.86     83.40 o 
   5  14   2      743.02      680.74     83.76 o 
   6  14   2      157.99      177.94     49.27 o 
   7  14   2      194.62      228.34     55.12 o 
   8  14   2       58.34       95.14     79.03 o 
   9  14   2      419.29      401.62     74.24 o 
  10  14   2       37.61       84.59     50.68 o 
  11  14   2      168.19      130.87     55.10 o 
  12  14   2        1.76       73.51     68.75 o 
   0  15   2      325.12      302.05     83.36 o 
   1  15   2     1141.81     1414.33    133.18 o 
   2  15   2      243.20      200.52     53.57 o 
   3  15   2      710.51      731.07     94.73 o 
   4  15   2      189.04      254.81    136.95 o 
   5  15   2      323.37      448.62    101.23 o 
   6  15   2      671.31      643.04    137.49 o 
   7  15   2      385.12      439.07     71.95 o 
   8  15   2       53.47       91.17     50.70 o 
   9  15   2      160.54      270.30     64.29 o 
  10  15   2      235.40      260.76     66.43 o 
  11  15   2      186.04      162.61     65.50 o 
   0  16   2      138.67      198.12     77.95 o 
   1  16   2      111.69       82.22     92.02 o 
   2  16   2      258.77      358.20     77.41 o 
   3  16   2      130.62      112.27     49.69 o 
   4  16   2       76.42       42.76     49.76 o 
   5  16   2       55.47       81.50     50.87 o 
   6  16   2      901.02      994.10    112.53 o 
   7  16   2      182.73      263.34     67.35 o 
   8  16   2      111.72      145.15     59.92 o 
   9  16   2        1.78       31.56    102.31 o 
   0  17   2     1054.69     1152.99    173.22 o 
   1  17   2       42.03        3.54     48.55 o 
   2  17   2        6.34        0.00     44.74 o 
   3  17   2       15.13        7.80     46.85 o 
   4  17   2      842.15      933.68    132.08 o 
   5  17   2      159.87      132.20     59.65 o 
   6  17   2       77.85       26.17     55.80 o 
   7  17   2       53.99        0.00     52.23 o 
   0  18   2       10.93       68.21     77.95 o 
   1  18   2       34.38       33.30     62.25 o 
   2  18   2        4.99       44.52     60.09 o 
   3  18   2       89.50      165.88     64.52 o 
   4  18   2       34.96       19.90     62.79 o 
   2   0   3    10101.63    10230.10    582.54 o 
   4   0   3     1616.40     1551.46    102.55 o 
   6   0   3    27653.38    27475.97   1157.12 o 
   8   0   3    14190.19    13807.30    585.44 o 
  10   0   3     1584.45     1619.21     78.57 o 
  12   0   3     4068.95     3824.86    269.84 o 
  14   0   3      786.81      946.11     96.66 o 
  16   0   3      579.44      638.75    121.25 o 
  18   0   3       85.79       56.30     74.70 o 
   1   1   3     2038.80     2101.99    123.13 o 
   2   1   3    11161.37    11698.68    549.83 o 
   3   1   3     5462.70     5250.81    229.20 o 
   4   1   3     6401.99     6868.94    251.04 o 
   5   1   3     5594.24     5457.94    218.01 o 
   6   1   3     2133.30     2023.62     89.84 o 
   7   1   3      276.48      314.77     23.91 o 
   8   1   3     6960.52     6872.37    263.34 o 
   9   1   3      447.02      470.47     29.48 o 
  10   1   3      769.32      799.99     60.94 o 
  11   1   3     1095.68      960.45     61.83 o 
  12   1   3     1499.29     1438.57     99.70 o 
  13   1   3      164.96      188.39     36.48 o 
  14   1   3       93.51       89.77     48.21 o 
  15   1   3      373.28      405.10     52.76 o 
  16   1   3      589.01      658.48     92.43 o 
  17   1   3       14.84        0.00     34.13 o 
  18   1   3      338.23      329.32     72.71 o 
   1   2   3    12056.90    12497.41    711.17 o 
   2   2   3     1473.65     1752.64    138.58 o 
   3   2   3     4831.50     5267.19    246.20 o 
   4   2   3     8295.79     8687.76    361.67 o 
   5   2   3     5905.55     5920.10    283.46 o 
   6   2   3     7874.76     7765.62    331.92 o 
   7   2   3    10154.91    10406.76    445.99 o 
   8   2   3     7253.14     7151.57    317.86 o 
   9   2   3     2898.31     2959.69    131.71 o 
  10   2   3      292.97      338.59     30.87 o 
  11   2   3     4096.56     3933.99    207.71 o 
  12   2   3      279.44      302.73     48.90 o 
  13   2   3     1121.71     1269.39     85.82 o 
  14   2   3       17.61        0.00     26.63 o 
  15   2   3      500.73      517.69     59.76 o 
  16   2   3      135.82      160.88     41.74 o 
  17   2   3      210.92      289.54     56.00 o 
  18   2   3       56.40       82.20     52.55 o 
   1   3   3     6610.98     7118.81    417.98 o 
   2   3   3     3528.32     3667.73    196.59 o 
   3   3   3     6789.61     7188.63    427.23 o 
   4   3   3     1745.96     1756.86     87.39 o 
   5   3   3     2984.32     3034.30    122.12 o 
   6   3   3     7247.01     7197.26    314.99 o 
   7   3   3    17620.59    17272.30    706.04 o 
   8   3   3     4808.86     4656.25    206.49 o 
   9   3   3      551.88      569.51     45.32 o 
  10   3   3      963.25      981.92     60.29 o 
  11   3   3     1562.73     1413.85     80.91 o 
  12   3   3       96.53       94.20     29.71 o 
  13   3   3      571.83      588.06     69.97 o 
  14   3   3      258.93      313.07     51.85 o 
  15   3   3      146.45      136.06     39.56 o 
  16   3   3      515.99      555.70     73.93 o 
  17   3   3      642.00      676.84     71.02 o 
  18   3   3       71.86       50.21     43.28 o 
   1   4   3     8314.14     8409.88    455.49 o 
   2   4   3     7017.06     7177.61    405.71 o 
   3   4   3     8239.85     8251.15    433.02 o 
   4   4   3    16069.35    16199.12    819.89 o 
   5   4   3     4483.17     4431.33    196.44 o 
   6   4   3     1359.37     1312.72     60.13 o 
   7   4   3     4190.92     4047.58    169.90 o 
   8   4   3     4852.92     4689.42    223.93 o 
   9   4   3     2574.06     2519.62    124.71 o 
  10   4   3     1292.40     1243.79     69.33 o 
  11   4   3      995.10      883.43     57.82 o 
  12   4   3     2889.94     2887.40    160.62 o 
  13   4   3       96.29       72.03     32.45 o 
  14   4   3      161.46      169.57     40.15 o 
  15   4   3      780.69      743.67     75.68 o 
  16   4   3      445.48      525.34     63.55 o 
  17   4   3       40.18       57.82     40.55 o 
  18   4   3      123.71      171.06     91.48 o 
   1   5   3    18390.01    18895.95   1113.85 o 
   2   5   3     3488.17     3593.17    195.41 o 
   3   5   3     1998.11     1950.94    114.79 o 
   4   5   3     3399.24     3565.07    190.90 o 
   5   5   3      187.69      202.65     21.42 o 
   6   5   3     1024.91     1025.81     64.77 o 
   7   5   3      524.11      539.27     37.56 o 
   8   5   3     6091.11     5599.38    247.72 o 
   9   5   3     5902.87     5746.76    268.30 o 
  10   5   3      681.95      737.05     51.41 o 
  11   5   3     1313.82     1254.69     78.07 o 
  12   5   3     3687.26     3746.22    210.72 o 
  13   5   3     1206.72     1318.48    109.00 o 
  14   5   3      132.71      169.60     45.08 o 
  15   5   3     1224.62     1239.91     99.20 o 
  16   5   3      288.06      226.07     49.21 o 
  17   5   3       12.81       54.83     41.74 o 
  18   5   3       21.11        0.00     84.44 o 
   1   6   3     3197.15     3233.16    233.49 o 
   2   6   3    28760.55    29673.40   1732.01 o 
   3   6   3     1614.69     1687.76     92.98 o 
   4   6   3     1100.81     1073.81     71.77 o 
   5   6   3     5187.03     4916.40    268.40 o 
   6   6   3     3224.48     3157.43    163.69 o 
   7   6   3      459.45      420.53     35.10 o 
   8   6   3     2326.40     2335.67    120.38 o 
   9   6   3     1695.73     1558.28     92.75 o 
  10   6   3      794.70      769.87     55.25 o 
  11   6   3     1213.71     1214.23     75.46 o 
  12   6   3     1161.95     1163.32     87.75 o 
  13   6   3      363.47      262.75     51.62 o 
  14   6   3       48.39        0.00     32.66 o 
  15   6   3      378.76      463.51     59.38 o 
  16   6   3      578.73      742.55    128.58 o 
  17   6   3       66.97       52.68     43.43 o 
   1   7   3     3503.16     3548.72    241.52 o 
   2   7   3     6516.04     6316.78    391.18 o 
   3   7   3     5847.01     5933.44    262.14 o 
   4   7   3     2602.95     2551.46    124.20 o 
   5   7   3     2163.24     2134.15    122.48 o 
   6   7   3      948.28     1026.97     68.45 o 
   7   7   3      869.52      824.54     69.86 o 
   8   7   3     4815.30     4806.07    206.94 o 
   9   7   3      905.89      932.24     61.41 o 
  10   7   3      799.93      771.45     55.52 o 
  11   7   3     3467.04     3376.14    162.92 o 
  12   7   3     2383.88     2296.19    140.95 o 
  13   7   3      623.58      573.84     61.44 o 
  14   7   3      176.09      172.66     41.39 o 
  15   7   3      554.87      651.01     69.29 o 
  16   7   3      520.58      638.84     72.47 o 
  17   7   3       66.79        0.00     40.77 o 
   1   8   3    10544.79    10197.29    584.86 o 
   2   8   3     1507.14     1421.98    133.70 o 
   3   8   3     8623.98     8769.69    419.06 o 
   4   8   3      386.98      386.20     31.41 o 
   5   8   3     2432.76     2504.00    130.19 o 
   6   8   3     1591.90     1472.28     94.16 o 
   7   8   3     4841.44     4508.27    250.72 o 
   8   8   3     2519.80     2461.99    140.24 o 
   9   8   3     2333.46     2392.74    136.75 o 
  10   8   3      930.71      908.61     67.12 o 
  11   8   3      686.87      690.46     53.44 o 
  12   8   3      725.37      724.93     69.20 o 
  13   8   3      342.87      430.45     54.66 o 
  14   8   3      215.46      225.62     52.16 o 
  15   8   3      308.67      383.21     74.27 o 
  16   8   3       99.43      130.50     62.72 o 
   1   9   3      283.25      291.67     47.04 o 
   2   9   3      241.42      282.21     39.72 o 
   3   9   3     5896.78     5611.23    362.09 o 
   4   9   3      873.46      809.82     81.91 o 
   5   9   3    10651.96    10582.19    656.80 o 
   6   9   3      850.04      885.02     83.61 o 
   7   9   3     2630.38     2509.21    307.46 o 
   8   9   3     1927.21     2074.33    204.07 o 
   9   9   3     1829.75     1650.67    125.20 o 
  10   9   3       40.61       90.02     40.38 o 
  11   9   3      886.55      986.26     78.69 o 
  12   9   3      453.96      428.48     87.15 o 
  13   9   3      563.70      680.84     91.85 o 
  14   9   3       33.12        9.41     50.90 o 
  15   9   3      333.93      390.22     77.07 o 
  16   9   3       86.27      159.36     65.72 o 
   1  10   3     1993.56     2046.27    147.36 o 
   2  10   3     4533.48     4413.66    258.75 o 
   3  10   3     2863.68     2768.06    177.58 o 
   4  10   3     1480.47     1397.67    167.27 o 
   5  10   3      349.19      318.95     54.67 o 
   6  10   3     8250.28     7714.13    507.15 o 
   7  10   3      292.16      340.69     54.70 o 
   8  10   3      905.02      873.75     90.09 o 
   9  10   3     1136.24     1111.98    106.33 o 
  10  10   3      268.00      288.95     54.83 o 
  11  10   3       58.86      115.92     79.03 o 
  12  10   3      627.86      630.09    131.00 o 
  13  10   3        1.81       59.54     74.70 o 
  14  10   3      158.35      173.82     84.99 o 
  15  10   3       11.14       35.31     56.94 o 
   1  11   3      917.10      893.48     94.52 o 
   2  11   3     1956.39     1841.17    148.13 o 
   3  11   3      943.22      947.45     92.13 o 
   4  11   3      369.70      383.78     57.40 o 
   5  11   3      300.75      205.52     46.62 o 
   6  11   3      161.00      237.10     46.70 o 
   7  11   3     2098.91     1966.18    153.78 o 
   8  11   3     2496.80     2757.67    193.27 o 
   9  11   3      309.34      399.89     63.33 o 
  10  11   3      273.02      200.92     74.70 o 
  11  11   3      237.92      323.82     59.32 o 
  12  11   3     1565.04     1709.46    215.44 o 
  13  11   3        9.94       93.11     73.62 o 
  14  11   3       14.99       67.12     84.44 o 
   1  12   3      914.20      847.51     86.86 o 
   2  12   3     1885.76     1594.17    132.80 o 
   3  12   3     1301.65     1183.93    107.91 o 
   4  12   3     1122.47     1214.23    108.32 o 
   5  12   3     3194.27     3162.39    244.13 o 
   6  12   3      426.60      500.19     66.59 o 
   7  12   3     1278.67     1286.62    117.89 o 
   8  12   3      554.36      393.85     65.29 o 
   9  12   3      227.97      237.72     54.13 o 
  10  12   3       64.09        7.91     40.82 o 
  11  12   3      365.06      497.09     74.98 o 
  12  12   3      249.92      287.98     93.11 o 
  13  12   3        1.15       62.79     76.87 o 
  14  12   3       43.18       14.07     83.36 o 
   1  13   3      442.24      421.50     62.72 o 
   2  13   3      211.75      219.88     51.22 o 
   3  13   3      591.19      581.72     75.26 o 
   4  13   3      899.41      929.42     95.25 o 
   5  13   3       21.09        0.00     33.91 o 
   6  13   3      538.61      587.89    109.34 o 
   7  13   3      534.99      568.97     76.55 o 
   8  13   3       75.56       57.92     45.93 o 
   9  13   3     1369.72     1284.40    130.58 o 
  10  13   3       18.21        4.75     43.25 o 
  11  13   3      494.60      594.56     81.50 o 
  12  13   3      116.82       79.03     73.62 o 
  13  13   3      224.68      300.97    107.18 o 
   1  14   3      522.46      576.67     90.94 o 
   2  14   3     1563.50     1573.91    129.37 o 
   3  14   3      389.86      393.82     65.78 o 
   4  14   3      226.15      276.11     56.63 o 
   5  14   3      155.12      144.27     50.51 o 
   6  14   3       95.30      122.29     46.27 o 
   7  14   3     1014.55     1163.21    115.20 o 
   8  14   3      228.37      282.73     65.50 o 
   9  14   3      154.75      183.04     70.91 o 
  10  14   3       25.81       46.75     48.55 o 
  11  14   3      148.40      103.90     86.07 o 
  12  14   3      351.38      492.59    121.25 o 
   1  15   3      221.87      257.30     61.17 o 
   2  15   3      160.32      240.88     55.05 o 
   3  15   3      354.95      359.32     65.84 o 
   4  15   3      397.41      320.42     63.84 o 
   5  15   3      352.71      386.75     68.90 o 
   6  15   3       86.10       94.39     61.71 o 
   7  15   3      382.44      481.81     76.70 o 
   8  15   3      209.17      293.85     66.95 o 
   9  15   3      108.83       56.05     49.74 o 
  10  15   3       12.81       39.01     53.87 o 
   1  16   3      158.09      239.20     59.32 o 
   2  16   3      283.64      249.71     64.29 o 
   3  16   3        8.79       65.30     48.61 o 
   4  16   3      784.39      801.30    131.54 o 
   5  16   3      280.10      362.50     77.41 o 
   6  16   3      174.36      201.37     62.01 o 
   7  16   3       13.99       44.73     50.25 o 
   8  16   3       94.45      145.48     58.47 o 
   9  16   3      115.40      141.59     62.57 o 
   1  17   3       12.91        0.00     49.27 o 
   2  17   3     1175.10     1110.20    150.48 o 
   3  17   3      125.36      103.07     55.47 o 
   4  17   3       58.27        3.25     49.76 o 
   5  17   3       32.22       73.08     59.71 o 
   6  17   3      115.19       81.41     58.53 o 
   1  18   3       27.18        0.00     51.47 o 
   2  18   3      240.28      283.02     73.08 o 
   3  18   3      165.00      223.60    171.05 o 
   0   0   4    44750.92    49918.65   4235.22 o 
   2   0   4      792.90      936.56     64.41 o 
   4   0   4     6018.56     5812.83    396.07 o 
   6   0   4     5899.21     6496.19    405.23 o 
   8   0   4     4857.87     4649.39    254.49 o 
  10   0   4     2903.63     2675.04    252.79 o 
  12   0   4     1314.06     1393.95    115.98 o 
  14   0   4     1018.55     1144.93    168.89 o 
  16   0   4       53.13       15.93     43.55 o 
  18   0   4      244.57      413.56    110.43 o 
   0   1   4    29662.61    31083.18   2641.60 o 
   1   1   4      637.28      657.04     44.70 o 
   2   1   4      447.48      437.76     29.77 o 
   3   1   4      796.95      814.83     60.64 o 
   4   1   4     9970.86    10377.11    460.58 o 
   5   1   4     1402.61     1402.59     65.08 o 
   6   1   4    14713.62    14757.76    562.03 o 
   7   1   4    13631.44    13655.36    518.56 o 
   8   1   4      169.93      197.79     18.18 o 
   9   1   4     3944.64     3708.22    152.88 o 
  10   1   4     1313.78     1278.38     75.01 o 
  11   1   4      552.13      604.55     48.85 o 
  12   1   4      638.21      560.70     49.53 o 
  13   1   4     1619.15     1691.40     96.54 o 
  14   1   4     1512.11     1500.86    104.46 o 
  15   1   4      366.96      417.25     57.31 o 
  16   1   4        5.33        2.87     33.28 o 
  17   1   4      165.63      152.31     46.41 o 
  18   1   4       25.51        0.00     38.03 o 
   0   2   4     8106.05     9141.67    752.42 o 
   1   2   4     7762.42     7970.00    531.66 o 
   2   2   4     4970.70     5230.29    295.84 o 
   3   2   4    11505.64    12328.90    885.70 o 
   4   2   4     1196.33     1237.81     85.06 o 
   5   2   4     8127.86     8489.94    359.64 o 
   6   2   4     2990.76     2744.29    122.50 o 
   7   2   4     3748.13     3587.37    164.74 o 
   8   2   4       59.66       60.61     19.69 o 
   9   2   4     2934.96     2966.79    136.36 o 
  10   2   4     2306.13     2334.61    137.50 o 
  11   2   4     1806.12     1815.53    123.11 o 
  12   2   4      170.70      160.52     35.19 o 
  13   2   4      728.38      621.95     63.25 o 
  14   2   4      404.67      453.00     78.45 o 
  15   2   4      163.47      133.98     39.65 o 
  16   2   4        2.46       14.27     71.91 o 
  17   2   4      138.04      193.58     49.96 o 
  18   2   4      124.76      190.36     50.92 o 
   0   3   4     6967.00     7313.12    567.29 o 
   1   3   4     1413.78     1371.95    115.30 o 
   2   3   4    11630.01    11762.64    732.60 o 
   3   3   4     1357.68     1345.02    106.28 o 
   4   3   4     7488.44     7686.67    379.30 o 
   5   3   4    25925.61    25429.34   1303.43 o 
   6   3   4     1319.17     1407.96     63.23 o 
   7   3   4      461.65      465.30     43.13 o 
   8   3   4      653.93      709.73     44.97 o 
   9   3   4     4331.63     4185.22    174.32 o 
  10   3   4     2472.75     2422.92    129.36 o 
  11   3   4      223.11      250.55     38.53 o 
  12   3   4      111.71       77.31     36.90 o 
  13   3   4     1775.22     1873.65    124.69 o 
  14   3   4      937.79      856.17    111.98 o 
  15   3   4      499.18      549.13     64.15 o 
  16   3   4      276.99      374.74     54.60 o 
  17   3   4       30.17       20.23     40.75 o 
  18   3   4      100.98      150.62     51.03 o 
   0   4   4    20561.05    21195.59   1975.79 o 
   1   4   4     1642.54     1605.34     99.88 o 
   2   4   4     2099.33     2014.92    140.80 o 
   3   4   4     1432.28     1401.00     74.40 o 
   4   4   4     2276.69     2366.67    111.52 o 
   5   4   4       80.80       89.54     24.68 o 
   6   4   4     1561.76     1446.30     90.61 o 
   7   4   4     3778.60     3642.47    158.78 o 
   8   4   4     4579.11     4437.23    186.13 o 
   9   4   4     7381.08     6559.94    302.06 o 
  10   4   4     1914.28     1817.12    117.84 o 
  11   4   4     1310.94     1353.08    124.99 o 
  12   4   4      491.85      401.25     51.08 o 
  13   4   4      600.59      666.35     66.64 o 
  14   4   4      235.55      264.41     45.82 o 
  15   4   4      295.71      311.24     49.91 o 
  16   4   4      579.28      629.49    102.18 o 
  17   4   4      266.86      278.17     54.19 o 
  18   4   4       12.15       75.52     45.67 o 
   0   5   4    11239.54    11122.87   1034.99 o 
   1   5   4     3355.80     3323.57    233.86 o 
   2   5   4     3122.45     3212.54    232.31 o 
   3   5   4    20846.47    21693.20   1011.49 o 
   4   5   4     3743.08     3842.55    185.45 o 
   5   5   4     1268.50     1212.53     67.42 o 
   6   5   4     2692.50     2605.59    127.09 o 
   7   5   4     1705.52     1690.91    115.82 o 
   8   5   4     2100.52     1923.30     98.74 o 
   9   5   4     2042.15     1978.36     98.42 o 
  10   5   4     1632.14     1597.20    107.00 o 
  11   5   4     4779.19     4408.34    387.34 o 
  12   5   4      950.33      998.01     80.31 o 
  13   5   4       75.98      122.14     36.48 o 
  14   5   4      163.25      170.37     42.01 o 
  15   5   4       26.36       51.05     40.02 o 
  16   5   4      137.78      260.05     58.64 o 
  17   5   4      380.74      351.90     60.78 o 
   0   6   4     1083.96     1009.00    118.01 o 
   1   6   4     5419.61     5299.20    331.09 o 
   2   6   4     9867.62     9625.38    595.20 o 
   3   6   4     2693.34     2502.36    140.13 o 
   4   6   4     2438.22     2337.36    128.35 o 
   5   6   4      421.80      446.89     41.03 o 
   6   6   4     1622.01     1592.33    104.01 o 
   7   6   4     2727.93     2460.75    148.65 o 
   8   6   4      299.44      330.71     36.75 o 
   9   6   4      414.69      439.69     38.38 o 
  10   6   4    10324.46    10082.32    477.82 o 
  11   6   4      824.84      830.82     66.89 o 
  12   6   4      289.62      376.44     58.77 o 
  13   6   4      432.89      466.72     55.96 o 
  14   6   4     2860.18     3101.30    177.78 o 
  15   6   4        4.31       14.21     37.25 o 
  16   6   4      249.14      230.46     50.44 o 
  17   6   4      137.29      144.19     49.89 o 
   0   7   4    15828.03    15098.26   1371.68 o 
   1   7   4     7049.73     6928.24    421.04 o 
   2   7   4      129.07      163.17     28.32 o 
   3   7   4     3270.95     3213.15    178.18 o 
   4   7   4    14114.05    13879.78    685.18 o 
   5   7   4     5498.06     5536.27    254.87 o 
   6   7   4      871.53      943.41     63.79 o 
   7   7   4      457.01      494.15     43.46 o 
   8   7   4     1722.56     1641.81    102.84 o 
   9   7   4     2622.98     2348.62    149.85 o 
  10   7   4     1474.00     1504.78     82.01 o 
  11   7   4     1053.78     1123.66     84.56 o 
  12   7   4      151.09      109.56     36.70 o 
  13   7   4      826.97      918.93     79.82 o 
  14   7   4      403.08      375.54     54.32 o 
  15   7   4        8.22        0.00     33.95 o 
  16   7   4      152.61      162.18     62.09 o 
  17   7   4       19.02       49.37     59.92 o 
   0   8   4      688.90      783.82    100.68 o 
   1   8   4     1872.23     1807.63    128.98 o 
   2   8   4      623.69      738.13     81.74 o 
   3   8   4     7034.26     7244.42    406.48 o 
   4   8   4     3869.47     3622.24    232.33 o 
   5   8   4      695.46      703.40    142.91 o 
   6   8   4      467.90      474.53     78.49 o 
   7   8   4     2731.12     2639.73    162.86 o 
   8   8   4      243.47      333.18     50.88 o 
   9   8   4     3479.16     3196.09    234.48 o 
  10   8   4     1495.64     1483.24    124.98 o 
  11   8   4     2752.62     2965.30    285.81 o 
  12   8   4       56.68       74.87     83.90 o 
  13   8   4     1214.80     1306.07    123.56 o 
  14   8   4       16.68       57.02     52.80 o 
  15   8   4      392.92      483.86     85.53 o 
  16   8   4       28.75       87.58     67.66 o 
   0   9   4     1459.22     1383.59    176.47 o 
   1   9   4     4987.69     5038.91    306.97 o 
   2   9   4      483.18      513.04     55.87 o 
   3   9   4     3685.18     3376.85    230.81 o 
   4   9   4     1399.94     1338.82    123.55 o 
   5   9   4     3702.67     3642.09    343.19 o 
   6   9   4      230.19      216.52     73.08 o 
   7   9   4     5457.17     5616.38    362.80 o 
   8   9   4     1062.29     1045.18     95.36 o 
   9   9   4     1337.66     1219.23    110.82 o 
  10   9   4     1000.05      957.39     96.33 o 
  11   9   4      559.58      809.80    122.34 o 
  12   9   4       30.96       47.64     64.96 o 
  13   9   4      368.86      487.18    106.10 o 
  14   9   4       69.23       65.76     53.57 o 
  15   9   4      121.47       71.45     54.21 o 
  16   9   4       25.58       72.33     63.34 o 
   0  10   4      389.08      425.47     71.45 o 
   1  10   4      983.91      864.42     87.27 o 
   2  10   4      502.35      420.87     67.12 o 
   3  10   4     1512.65     1384.10    111.64 o 
   4  10   4      105.72      118.01     63.87 o 
   5  10   4      360.74      427.00     56.23 o 
   6  10   4     8100.30     8074.67    466.93 o 
   7  10   4      375.72      434.55     60.11 o 
   8  10   4      909.53     1128.09     98.87 o 
   9  10   4      686.43      647.94     86.07 o 
  10  10   4     2534.06     2651.38    241.42 o 
  11  10   4      769.23      830.37    137.49 o 
  12  10   4      108.73      136.41     79.03 o 
  13  10   4      124.28       99.60     80.11 o 
  14  10   4      643.08      779.49    141.82 o 
  15  10   4       55.29      119.09     81.20 o 
   0  11   4     4292.85     3951.57    377.84 o 
   1  11   4      445.51      486.48     65.50 o 
   2  11   4      191.01      172.37     51.97 o 
   3  11   4      875.13      974.40     98.53 o 
   4  11   4     6936.41     6713.76    419.51 o 
   5  11   4      694.74      814.94     84.46 o 
   6  11   4        1.41       11.16     33.14 o 
   7  11   4      645.02      663.05     79.21 o 
   8  11   4     1265.69     1285.94    115.22 o 
   9  11   4      495.99      409.59     66.90 o 
  10  11   4      430.56      511.17     87.15 o 
  11  11   4       34.94       45.47     68.21 o 
  12  11   4        0.50       47.64     68.21 o 
  13  11   4      166.38      267.41     96.35 o 
  14  11   4       72.33      168.89     93.11 o 
   0  12   4     2419.14     2223.71    229.52 o 
   1  12   4      501.70      450.38     60.77 o 
   2  12   4       18.53       61.32     38.18 o 
   3  12   4      270.41      321.75     53.97 o 
   4  12   4      475.24      527.24     77.95 o 
   5  12   4     2003.66     1809.85    149.59 o 
   6  12   4      183.80      280.90     56.63 o 
   7  12   4     1072.01     1131.65    146.15 o 
   8  12   4       38.41       67.02     42.02 o 
   9  12   4      256.89      243.69     70.37 o 
  10  12   4      708.74      761.05     93.10 o 
  11  12   4      460.66      499.09    110.43 o 
  12  12   4       11.58        0.00     68.21 o 
  13  12   4      584.35      688.55    139.66 o 
   0  13   4     1001.65      833.62    142.91 o 
   1  13   4     1172.44     1306.78    118.01 o 
   2  13   4      349.95      335.64     61.99 o 
   3  13   4     2654.77     2909.76    200.18 o 
   4  13   4      116.97       72.84     91.48 o 
   5  13   4      440.15      613.04     74.07 o 
   6  13   4      527.25      673.81     84.44 o 
   7  13   4       41.66       45.81     43.62 o 
   8  13   4      146.54      186.49     81.74 o 
   9  13   4      425.75      518.38     76.86 o 
  10  13   4      162.93      162.75     59.48 o 
  11  13   4       90.46      103.93     86.61 o 
  12  13   4       56.95      175.38     95.27 o 
   0  14   4      449.13      456.87     99.60 o 
   1  14   4      424.63      488.16     70.42 o 
   2  14   4       94.18       89.91     44.54 o 
   3  14   4      617.27      598.54     79.22 o 
   4  14   4       29.16       30.27     43.97 o 
   5  14   4      338.36      321.45     63.89 o 
   6  14   4      779.61      964.73    101.43 o 
   7  14   4       30.09       61.74     48.16 o 
   8  14   4      163.37      158.34     54.21 o 
   9  14   4      299.93      414.79     74.15 o 
  10  14   4      390.22      526.79    153.19 o 
  11  14   4       15.61       80.11     84.44 o 
   0  15   4      876.77      820.63    134.25 o 
   1  15   4       92.11      124.85     51.02 o 
   2  15   4       66.51       47.29     43.25 o 
   3  15   4      378.10      471.33    107.18 o 
   4  15   4      323.99      271.70     67.66 o 
   5  15   4      813.74     1021.70    174.30 o 
   6  15   4      293.67      358.26    129.91 o 
   7  15   4      131.01      110.09     53.30 o 
   8  15   4       86.28      122.34     56.65 o 
   9  15   4       33.38       20.69     69.83 o 
  10  15   4       84.40      260.91     92.02 o 
   0  16   4      216.17      215.44     85.53 o 
   1  16   4      156.88      151.51     54.64 o 
   2  16   4      305.18      285.08     63.96 o 
   3  16   4      126.42      168.66     56.09 o 
   4  16   4      926.06      962.05    111.74 o 
   5  16   4        5.78       45.15     50.03 o 
   6  16   4      178.31      259.11     70.78 o 
   7  16   4       93.63       73.01     51.64 o 
   8  16   4      108.92      160.46     61.11 o 
   0  17   4      540.59      392.99    112.59 o 
   1  17   4       47.30      124.48     59.80 o 
   2  17   4       14.52        0.00     49.61 o 
   3  17   4      241.08      290.67     80.11 o 
   4  17   4       88.23       76.06     77.41 o 
   5  17   4      113.77      187.35     92.56 o 
   6  17   4      266.05      375.25     78.67 o 
   0  18   4      392.57      317.21    106.10 o 
   2   0   5    29985.98    31036.34   1939.08 o 
   4   0   5     3795.54     3956.99    372.42 o 
   6   0   5    15131.32    14808.90    940.28 o 
   8   0   5      463.61      566.01     63.92 o 
  10   0   5      863.33      825.07     82.28 o 
  12   0   5      134.59      100.20     56.84 o 
  14   0   5      312.17      403.87     66.22 o 
  16   0   5       61.93        0.00     42.08 o 
  18   0   5      238.02      394.07    109.34 o 
   1   1   5    11083.10    11365.27    546.50 o 
   2   1   5     1061.24     1051.30     51.66 o 
   3   1   5     2670.30     2812.55    146.13 o 
   4   1   5    13526.73    14565.17    695.01 o 
   5   1   5     2543.28     2662.16    153.73 o 
   6   1   5     4633.32     4504.31    207.38 o 
   7   1   5     1222.09     1158.18     66.50 o 
   8   1   5     5005.40     4828.44    230.95 o 
   9   1   5     4090.27     3871.59    183.77 o 
  10   1   5     1707.25     1632.93    115.17 o 
  11   1   5     2604.64     2299.25    116.64 o 
  12   1   5     2929.41     2908.08    145.60 o 
  13   1   5     1110.57     1121.17     74.78 o 
  14   1   5       44.93       45.24     34.88 o 
  15   1   5      689.15      670.70     70.63 o 
  16   1   5      744.78      854.17     81.95 o 
  17   1   5      396.23      428.04     64.56 o 
  18   1   5       36.62       54.03     45.29 o 
   1   2   5    10661.23    10666.00    683.23 o 
   2   2   5     2724.85     2775.19    182.55 o 
   3   2   5    24988.82    26464.78   1683.39 o 
   4   2   5     8587.95     8930.68    520.08 o 
   5   2   5    10433.34    10162.23    456.50 o 
   6   2   5     1764.37     1751.70     86.39 o 
   7   2   5     4355.64     4298.85    160.19 o 
   8   2   5     1112.94     1143.18     66.02 o 
   9   2   5      994.01      974.13     79.97 o 
  10   2   5      527.86      497.90     51.87 o 
  11   2   5       62.23       24.12     25.97 o 
  12   2   5      181.33      195.53     37.04 o 
  13   2   5      138.36      146.60     38.17 o 
  14   2   5        3.91       23.59     32.82 o 
  15   2   5      286.87      385.50     74.53 o 
  16   2   5      172.64      206.17     46.09 o 
  17   2   5       94.18      116.67     46.78 o 
  18   2   5       41.55        0.00     59.83 o 
   1   3   5      783.62      875.22     71.50 o 
   2   3   5    15727.33    16652.24    962.64 o 
   3   3   5     5492.84     5431.16    358.60 o 
   4   3   5     1106.28     1121.36    101.72 o 
   5   3   5     1202.93     1219.52     67.98 o 
   6   3   5      256.76      307.26     26.90 o 
   7   3   5     5788.25     5597.99    270.34 o 
   8   3   5     5423.47     4955.17    238.49 o 
   9   3   5      398.69      373.36     43.96 o 
  10   3   5       17.16       59.40     25.70 o 
  11   3   5     2215.30     2061.71    119.87 o 
  12   3   5     1407.60     1340.41    100.27 o 
  13   3   5     1578.25     1437.77    110.06 o 
  14   3   5       39.07       63.92     33.61 o 
  15   3   5      466.68      520.19     88.67 o 
  16   3   5      416.20      408.22     60.26 o 
  17   3   5      420.71      605.16     72.37 o 
   1   4   5    15223.85    15859.93    941.60 o 
   2   4   5    14830.21    14802.31   1041.11 o 
   3   4   5     1703.87     1545.81    122.42 o 
   4   4   5      638.72      673.24     54.88 o 
   5   4   5      231.97      206.24     24.85 o 
   6   4   5     5680.02     5439.93    264.07 o 
   7   4   5     2817.46     2601.57    133.78 o 
   8   4   5       45.57       67.91     18.65 o 
   9   4   5     3227.82     2985.85    155.11 o 
  10   4   5     1436.69     1414.38     99.53 o 
  11   4   5     1033.64      965.15     76.67 o 
  12   4   5      494.29      597.60     59.70 o 
  13   4   5      647.41      669.61     64.10 o 
  14   4   5       66.29      135.57     40.05 o 
  15   4   5      568.76      523.10     63.67 o 
  16   4   5       34.21       53.34     40.53 o 
  17   4   5      158.08      207.96     50.11 o 
   1   5   5    13754.99    14476.01    861.22 o 
   2   5   5     5016.59     4667.66    332.23 o 
   3   5   5      153.18      186.12     25.98 o 
   4   5   5     2740.59     2710.52    164.86 o 
   5   5   5     9393.84     9397.26    447.98 o 
   6   5   5      758.56      752.92     51.68 o 
   7   5   5      689.58      744.07     54.27 o 
   8   5   5     3996.46     3943.34    198.33 o 
   9   5   5     3044.09     2727.72    177.42 o 
  10   5   5       68.43       85.09     28.26 o 
  11   5   5       26.32       61.98     29.91 o 
  12   5   5     1241.49     1199.65     93.71 o 
  13   5   5       29.34       40.51     33.52 o 
  14   5   5      133.63      108.47     38.44 o 
  15   5   5      513.44      617.91     69.58 o 
  16   5   5      440.52      403.93     62.63 o 
  17   5   5       49.31       46.34     43.33 o 
   1   6   5     3987.89     4315.53    291.67 o 
   2   6   5     5153.53     5251.88    317.67 o 
   3   6   5     2255.44     2189.44    131.21 o 
   4   6   5     1764.56     1637.29    134.84 o 
   5   6   5     1361.15     1322.47     90.11 o 
   6   6   5     1911.69     1811.18    105.43 o 
   7   6   5     1015.17      990.58     79.60 o 
   8   6   5    10537.45    10011.75    466.72 o 
   9   6   5      325.73      351.52     51.50 o 
  10   6   5       77.66       69.93     33.91 o 
  11   6   5       20.57        0.00     29.21 o 
  12   6   5     1882.89     1763.64    124.56 o 
  13   6   5       45.79       61.71     34.93 o 
  14   6   5      261.23      297.68     87.26 o 
  15   6   5      150.14      159.24     47.11 o 
  16   6   5      552.12      635.73     87.58 o 
  17   6   5       23.37        5.73     84.44 o 
   1   7   5     5859.34     5987.00    360.55 o 
   2   7   5     8228.08     8392.05    462.36 o 
   3   7   5      711.22      627.67     71.45 o 
   4   7   5      510.67      439.09     50.03 o 
   5   7   5      673.83      774.14     73.51 o 
   6   7   5     5467.81     5486.69    255.51 o 
   7   7   5      697.66      764.84     70.82 o 
   8   7   5     1069.95     1047.68     70.03 o 
   9   7   5      791.57      694.97    112.05 o 
  10   7   5      380.63      287.98     83.36 o 
  11   7   5      537.23      479.60     93.11 o 
  12   7   5      817.00      854.19    139.66 o 
  13   7   5      507.74      514.11     79.62 o 
  14   7   5      131.74      161.73     62.76 o 
  15   7   5       74.06       61.82     56.84 o 
  16   7   5      225.81      244.57     68.51 o 
   1   8   5     1301.10     1372.15    182.42 o 
   2   8   5     2099.55     2005.59    139.27 o 
   3   8   5     1587.23     1648.70    116.09 o 
   4   8   5      477.87      464.28     66.04 o 
   5   8   5     2772.85     2612.92    161.08 o 
   6   8   5     1636.75     1648.41    134.41 o 
   7   8   5     2149.54     2165.89    152.64 o 
   8   8   5      351.47      435.02     57.44 o 
   9   8   5      966.92     1158.41    154.82 o 
  10   8   5     1324.54     1367.35    177.55 o 
  11   8   5     1764.35     1445.30    203.53 o 
  12   8   5       22.62       45.47     68.21 o 
  13   8   5      567.81      475.27    113.68 o 
  14   8   5        8.73      121.25     71.45 o 
  15   8   5      643.45      762.17    138.58 o 
  16   8   5      125.85      136.95     68.13 o 
   1   9   5     1066.43     1068.27     84.17 o 
   2   9   5     1633.77     1594.26    124.31 o 
   3   9   5     5591.90     5439.40    326.84 o 
   4   9   5      473.02      540.64    185.13 o 
   5   9   5     1648.86     1600.27    146.15 o 
   6   9   5      891.37      876.72    134.79 o 
   7   9   5     1446.47     1592.62    125.72 o 
   8   9   5      152.90      137.21     40.82 o 
   9   9   5     1774.03     1807.98    200.29 o 
  10   9   5       49.56      107.18     69.29 o 
  11   9   5      289.72      175.38     83.36 o 
  12   9   5       14.25       23.82     68.21 o 
  13   9   5      354.36      389.74    101.77 o 
  14   9   5       46.78       85.53     77.95 o 
  15   9   5       37.89        0.00     68.21 o 
   1  10   5       60.61       60.16     31.43 o 
   2  10   5     2548.50     2432.08    172.56 o 
   3  10   5      241.28      276.76     47.47 o 
   4  10   5     4884.62     4494.14    331.82 o 
   5  10   5      504.61      475.05     60.86 o 
   6  10   5       56.43       59.61     34.82 o 
   7  10   5      367.53      247.79     67.12 o 
   8  10   5     2499.14     2659.20    204.62 o 
   9  10   5      199.08      335.61     86.61 o 
  10  10   5      330.70      308.55     87.69 o 
  11  10   5      156.46      156.98     75.78 o 
  12  10   5     1035.07     1108.61    164.56 o 
  13  10   5       55.84        0.00     64.96 o 
  14  10   5       34.08       60.63     74.70 o 
   1  11   5       89.26       42.32     32.98 o 
   2  11   5     2880.01     2689.12    186.41 o 
   3  11   5      715.59      761.75     82.93 o 
   4  11   5      645.90      728.85    119.09 o 
   5  11   5     1151.76     1079.93    104.74 o 
   6  11   5     2086.76     2046.56    159.18 o 
   7  11   5      356.42      447.42    158.06 o 
   8  11   5       85.60       66.38     42.66 o 
   9  11   5      579.39      803.31    134.25 o 
  10  11   5      437.19      583.53    114.76 o 
  11  11   5      107.55      158.06     80.11 o 
  12  11   5      312.90      579.20    118.01 o 
  13  11   5        1.68       54.13     75.78 o 
  14  11   5       80.20      134.25     89.86 o 
   1  12   5      564.44      478.01     88.23 o 
   2  12   5     1537.79     1616.17    131.97 o 
   3  12   5      585.66      575.26     73.30 o 
   4  12   5      437.66      442.90     69.25 o 
   5  12   5     1081.45     1012.06    103.21 o 
   6  12   5      381.60      303.76     58.47 o 
   7  12   5      514.00      457.43     81.20 o 
   8  12   5      237.42      244.24     55.05 o 
   9  12   5      513.71      547.81    113.68 o 
  10  12   5       15.12        0.00     58.46 o 
  11  12   5      574.34      656.07    133.16 o 
  12  12   5      321.61      455.78    114.76 o 
  13  12   5      319.14      518.58    129.91 o 
   1  13   5     2630.47     2688.92    192.14 o 
   2  13   5      531.82      656.89    101.23 o 
   3  13   5      244.10      232.21     54.73 o 
   4  13   5       57.82      144.36     45.15 o 
   5  13   5      154.19      211.84     54.73 o 
   6  13   5      322.60      381.34     93.11 o 
   7  13   5      263.87      329.27     87.15 o 
   8  13   5      461.71      463.13     77.63 o 
   9  13   5       68.16      132.08     80.11 o 
  10  13   5       49.97      159.15     86.61 o 
  11  13   5      190.21      155.90     88.78 o 
  12  13   5      402.37      548.89    133.16 o 
   1  14   5      556.68      536.72     75.60 o 
   2  14   5      131.50      105.68     48.57 o 
   3  14   5      793.05      868.61     97.49 o 
   4  14   5      243.50      237.58     58.71 o 
   5  14   5       77.46       91.46     51.47 o 
   6  14   5      539.80      534.82    106.10 o 
   7  14   5      365.16      460.40    101.23 o 
   8  14   5      605.84      628.23     86.58 o 
   9  14   5        0.35        0.00     64.96 o 
  10  14   5       63.10       85.53     82.28 o 
  11  14   5      149.55      151.57     93.11 o 
   1  15   5      552.24      637.84     88.03 o 
   2  15   5      647.97      634.01     85.48 o 
   3  15   5      232.17      165.22     53.57 o 
   4  15   5      208.10      279.49    146.15 o 
   5  15   5      296.42      337.84     67.81 o 
   6  15   5      149.78      153.43     57.40 o 
   7  15   5      268.54      311.21     77.95 o 
   8  15   5      205.33      228.81     66.95 o 
   9  15   5       62.95      141.82     85.53 o 
   1  16   5      202.94      214.36     66.60 o 
   2  16   5      424.81      388.43     86.07 o 
   3  16   5      145.84      135.74     54.73 o 
   4  16   5      113.60      142.87     61.32 o 
   5  16   5      264.31      294.82     74.70 o 
   6  16   5      500.55      559.54     86.76 o 
   7  16   5       54.68        0.49     47.80 o 
   1  17   5       44.36       31.16    127.21 o 
   2  17   5       10.81        4.75     64.96 o 
   3  17   5      204.90      211.77     66.27 o 
   4  17   5      214.50      206.54     70.37 o 
   0   0   6    30987.01    32646.49   2778.01 o 
   2   0   6     2213.26     2271.58    141.47 o 
   4   0   6    11952.47    12648.28   1134.59 o 
   6   0   6     2717.79     2608.04    253.33 o 
   8   0   6     1092.56     1001.87     87.26 o 
  10   0   6     3728.36     3245.30    233.82 o 
  12   0   6      138.67      133.08     42.85 o 
  14   0   6     4108.08     4366.13    284.77 o 
  16   0   6       20.25        0.00     49.13 o 
   0   1   6    29767.57    30615.80   1873.63 o 
   1   1   6     9275.44     9247.36    459.41 o 
   2   1   6     2832.31     2825.43    144.11 o 
   3   1   6    13565.05    13720.50    683.57 o 
   4   1   6     6052.44     5726.56    321.81 o 
   5   1   6      183.70      184.37     34.42 o 
   6   1   6     3234.08     3250.74    192.91 o 
   7   1   6     1988.74     1998.79    108.73 o 
   8   1   6     5282.27     4899.87    223.23 o 
   9   1   6       90.45      106.51     24.74 o 
  10   1   6     3322.95     3062.92    152.22 o 
  11   1   6     2198.63     2130.81    114.33 o 
  12   1   6      881.52      923.97     68.25 o 
  13   1   6      605.37      593.84     56.53 o 
  14   1   6      437.66      459.33     57.25 o 
  15   1   6       71.19      119.75     54.20 o 
  16   1   6      103.17      158.98     46.18 o 
  17   1   6      371.49      496.18     73.06 o 
   0   2   6     1052.48     1173.56     89.86 o 
   1   2   6     5892.33     6198.92    373.19 o 
   2   2   6     1486.49     1484.89     98.61 o 
   3   2   6     4846.84     4575.66    308.83 o 
   4   2   6     1266.34     1396.16     98.34 o 
   5   2   6     1717.63     1566.95     89.14 o 
   6   2   6     1522.96     1468.05    118.27 o 
   7   2   6     6175.99     6136.40    312.01 o 
   8   2   6      380.55      415.39     54.78 o 
   9   2   6     1731.98     1488.68     96.16 o 
  10   2   6       37.74       30.86     25.88 o 
  11   2   6     1444.82     1421.20    106.65 o 
  12   2   6      688.39      688.13     64.77 o 
  13   2   6     1305.42     1219.04    103.09 o 
  14   2   6        0.51        9.64     33.95 o 
  15   2   6      884.31     1120.04    138.16 o 
  16   2   6      482.02      570.86     70.17 o 
  17   2   6      239.02      199.67     54.98 o 
   0   3   6    17075.34    17229.94   1520.00 o 
   1   3   6    13604.54    14210.30    849.73 o 
   2   3   6     3723.78     3782.51    225.00 o 
   3   3   6     3953.67     4188.85    318.02 o 
   4   3   6     4765.45     4452.38    315.04 o 
   5   3   6     5707.61     5558.95    362.71 o 
   6   3   6     3716.53     3781.45    201.52 o 
   7   3   6     5305.42     4979.45    306.39 o 
   8   3   6      296.38      336.11     50.37 o 
   9   3   6     2474.98     2346.21    151.07 o 
  10   3   6     3406.91     3334.93    177.41 o 
  11   3   6      673.39      674.17     62.35 o 
  12   3   6      117.51      122.18     34.86 o 
  13   3   6      100.89       90.18     36.60 o 
  14   3   6      296.39      331.20     52.71 o 
  15   3   6      471.58      524.40     66.93 o 
  16   3   6      345.84      357.04     76.50 o 
  17   3   6       97.87       76.93     46.62 o 
   0   4   6      451.97      515.33     88.78 o 
   1   4   6     4164.69     4111.93    238.83 o 
   2   4   6     1974.72     1994.63    138.10 o 
   3   4   6     1976.88     1941.33    140.70 o 
   4   4   6     9038.91     9079.16    554.19 o 
   5   4   6     6835.39     6740.46    418.98 o 
   6   4   6     3785.49     3708.31    183.13 o 
   7   4   6      973.07     1015.75     75.63 o 
   8   4   6     1898.74     1898.23    128.70 o 
   9   4   6      446.88      472.09    115.84 o 
  10   4   6     2169.72     2099.41    155.13 o 
  11   4   6      641.68      646.35     61.50 o 
  12   4   6       35.50       19.50     29.25 o 
  13   4   6      264.28      330.86     87.94 o 
  14   4   6      992.73     1030.81     92.92 o 
  15   4   6      228.58      266.31     52.54 o 
  16   4   6      246.31      291.94     58.24 o 
  17   4   6       10.44       44.68     43.57 o 
   0   5   6     6141.38     5547.36    590.03 o 
   1   5   6     2008.68     2040.18    159.97 o 
   2   5   6      801.98      778.82     74.15 o 
   3   5   6     2680.61     2606.88    185.55 o 
   4   5   6     6730.13     6885.20    430.50 o 
   5   5   6     3692.78     3683.74    351.85 o 
   6   5   6      607.60      616.52     43.14 o 
   7   5   6     4783.49     4673.38    277.50 o 
   8   5   6      269.87      274.44    105.56 o 
   9   5   6     3301.82     3201.87    199.17 o 
  10   5   6     1141.29     1211.49     98.10 o 
  11   5   6      399.03      405.14     59.04 o 
  12   5   6       64.85       83.97     34.23 o 
  13   5   6      921.73      937.11     84.26 o 
  14   5   6     1032.17     1020.35     90.24 o 
  15   5   6       29.71       95.45     39.72 o 
  16   5   6       30.75       65.83     41.35 o 
   0   6   6     9883.27     9264.00    780.57 o 
   1   6   6     1054.16     1019.76     77.68 o 
   2   6   6     2720.69     2524.86    174.89 o 
   3   6   6     1363.15     1444.94    108.75 o 
   4   6   6     8834.09     8771.02    540.23 o 
   5   6   6     1328.57     1347.79    134.79 o 
   6   6   6      433.24      483.80     40.86 o 
   7   6   6      475.71      479.77     47.42 o 
   8   6   6      292.37      309.00     49.26 o 
   9   6   6     1095.93     1227.83    112.35 o 
  10   6   6      591.74      507.29     64.99 o 
  11   6   6     1183.64     1169.25    112.36 o 
  12   6   6       40.54        1.96     36.53 o 
  13   6   6       64.07      129.91     70.37 o 
  14   6   6      411.43      537.92     85.70 o 
  15   6   6      151.00      110.40     57.40 o 
  16   6   6       93.26      113.29     61.11 o 
   0   7   6      160.16      168.89     56.30 o 
   1   7   6     2897.96     2997.46    187.54 o 
   2   7   6      252.36      222.91     38.18 o 
   3   7   6     7747.74     7476.58    466.57 o 
   4   7   6     1333.47     1203.57     96.46 o 
   5   7   6       84.47      103.11     31.47 o 
   6   7   6     1501.11     1416.24    102.32 o 
   7   7   6     4069.30     4019.45    255.11 o 
   8   7   6      142.72      199.20     68.21 o 
   9   7   6     1463.17     1626.10    194.87 o 
  10   7   6     1689.82     1820.97    210.03 o 
  11   7   6      236.60      381.08     94.19 o 
  12   7   6      163.24      164.56     74.70 o 
  13   7   6      187.84      151.57     81.20 o 
  14   7   6      305.10      300.97     97.44 o 
  15   7   6      207.87      232.76     93.11 o 
  16   7   6       73.47      105.01     85.53 o 
   0   8   6     2446.08     2303.82    256.58 o 
   1   8   6     1481.87     1595.19    273.90 o 
   2   8   6      780.22      859.97     78.75 o 
   3   8   6     7045.93     6628.86    394.59 o 
   4   8   6      739.13      806.82     70.89 o 
   5   8   6     5455.74     5056.93    430.88 o 
   6   8   6      350.74      373.36     52.71 o 
   7   8   6     2451.30     2526.10    173.45 o 
   8   8   6      128.74      159.15     66.04 o 
   9   8   6       65.76       17.32     51.97 o 
  10   8   6      428.89      452.54     99.60 o 
  11   8   6       15.50        0.00     58.46 o 
  12   8   6      284.84      286.90     93.11 o 
  13   8   6      262.45      304.22     92.02 o 
  14   8   6       32.75        0.00     72.54 o 
  15   8   6      129.22      188.38     90.94 o 
   0   9   6     1351.15     1248.26    161.31 o 
   1   9   6      146.75      116.60     32.26 o 
   2   9   6      256.06      257.94     45.47 o 
   3   9   6      836.77      873.13     73.51 o 
   4   9   6      526.77      508.52     63.51 o 
   5   9   6     5725.61     5667.58    366.57 o 
   6   9   6      309.88      317.44     51.79 o 
   7   9   6      202.93      165.96     45.46 o 
   8   9   6      410.31      492.59    100.68 o 
   9   9   6     1247.00     1449.63    187.29 o 
  10   9   6      214.62      230.60     80.11 o 
  11   9   6      927.45      914.82    147.24 o 
  12   9   6       12.94       60.63     68.21 o 
  13   9   6      204.60      173.22     85.53 o 
  14   9   6      205.92      251.17     96.35 o 
  15   9   6      186.22      452.54    121.25 o 
   0  10   6     9228.47     8891.58    840.12 o 
   1  10   6      521.68      537.80     66.14 o 
   2  10   6      587.50      572.45     69.66 o 
   3  10   6     1353.15     1381.61    107.81 o 
   4  10   6     4478.48     4274.84    275.56 o 
   5  10   6      878.72      886.07     96.35 o 
   6  10   6      559.99      585.08     84.44 o 
   7  10   6      445.13      457.00     65.72 o 
   8  10   6      817.92      658.23    120.17 o 
   9  10   6      369.37      397.32     96.35 o 
  10  10   6      529.51      559.72    112.59 o 
  11  10   6      178.43      173.22     86.61 o 
  12  10   6        6.87       84.44     73.62 o 
  13  10   6       39.83       51.97     76.87 o 
  14  10   6      125.23      186.21    100.68 o 
   0  11   6     3128.37     3145.02    320.46 o 
   1  11   6      357.76      276.16     69.29 o 
   2  11   6      489.87      490.07     64.66 o 
   3  11   6      358.52      376.77     58.04 o 
   4  11   6        6.02       29.44     34.01 o 
   5  11   6      592.38      650.27     76.45 o 
   6  11   6      483.10      553.05    119.63 o 
   7  11   6      629.24      739.93     96.35 o 
   8  11   6      231.44      166.72     81.20 o 
   9  11   6      144.13       76.87     67.12 o 
  10  11   6      556.36      708.04    129.91 o 
  11  11   6       50.56       12.99     74.70 o 
  12  11   6       15.82      110.43     84.44 o 
  13  11   6      193.82      204.62    102.85 o 
   0  12   6     1290.15     1195.22    155.90 o 
   1  12   6     3349.52     3255.65    267.95 o 
   2  12   6      539.55      536.35     71.43 o 
   3  12   6     1558.19     1638.93    134.22 o 
   4  12   6      388.70      480.76     66.39 o 
   5  12   6        1.41        0.00     57.38 o 
   6  12   6      423.03      537.98    100.14 o 
   7  12   6      762.54      732.46     88.36 o 
   8  12   6       93.05       57.38     75.78 o 
   9  12   6      490.04      409.23    103.93 o 
  10  12   6      199.49      338.86     99.60 o 
  11  12   6      274.63      300.97    103.93 o 
  12  12   6       25.41        0.00     82.28 o 
   0  13   6     1490.28     1627.18    188.38 o 
   1  13   6     1085.30     1170.01    119.09 o 
   2  13   6      518.63      599.70     78.44 o 
   3  13   6      418.55      414.48     68.57 o 
   4  13   6      159.34      111.05     47.44 o 
   5  13   6      111.00      170.39     50.87 o 
   6  13   6       87.89      117.71     48.98 o 
   7  13   6      327.88      350.61     93.65 o 
   8  13   6      139.85       12.99     68.21 o 
   9  13   6      224.22      304.22    100.68 o 
  10  13   6      191.92      261.99     99.60 o 
  11  13   6      191.96      411.40    110.43 o 
   0  14   6     1252.11     1009.00    154.82 o 
   1  14   6      276.34      348.68     65.84 o 
   2  14   6       94.70      128.54     50.46 o 
   3  14   6      301.34      366.16     65.18 o 
   4  14   6     1037.05      981.90    112.46 o 
   5  14   6      407.24      393.40     70.59 o 
   6  14   6      739.63      807.85     96.37 o 
   7  14   6       90.27      159.34     58.56 o 
   8  14   6      205.53      324.79    107.18 o 
   9  14   6      348.72      450.37    108.26 o 
  10  14   6      212.69      278.23    101.77 o 
   0  15   6      222.09      148.32     80.11 o 
   1  15   6      336.93      379.45     68.36 o 
   2  15   6      130.06      121.11     60.09 o 
   3  15   6      421.97      570.25     84.53 o 
   4  15   6      380.89      486.24     76.93 o 
   5  15   6      221.62      198.49     61.23 o 
   6  15   6      110.57      135.41     56.63 o 
   7  15   6      405.36      322.62     82.28 o 
   8  15   6       16.48       25.98     71.45 o 
   0  16   6      357.77      651.74    124.50 o 
   1  16   6      182.56      145.68     98.52 o 
   2  16   6      118.23      103.75     56.63 o 
   3  16   6      290.16      312.90     72.32 o 
   4  16   6       14.69       47.85     52.33 o 
   5  16   6       28.15      103.86    127.21 o 
   6  16   6      172.56      219.20     63.84 o 
   0  17   6      286.18      542.39    121.25 o 
   1  17   6        7.70        0.00     51.64 o 
   2  17   6      153.35      141.04     66.14 o 
   3  17   6       20.65       48.07     57.28 o 
   2   0   7      788.88      876.49     68.27 o 
   4   0   7     3672.12     3474.14    323.70 o 
   6   0   7     3410.67     3166.67    304.22 o 
   8   0   7     2787.63     2608.04    257.66 o 
  10   0   7     1329.39     1367.65    118.18 o 
  12   0   7     9764.47     9468.74    592.00 o 
  14   0   7      109.79      101.32     50.09 o 
  16   0   7     1080.34     1093.39    259.29 o 
   1   1   7    22110.27    22492.01   1081.76 o 
   2   1   7    25177.41    26428.10   1274.06 o 
   3   1   7     4046.58     4055.50    228.48 o 
   4   1   7       97.37       62.48     24.31 o 
   5   1   7     5836.98     5422.37    357.50 o 
   6   1   7     4308.42     4143.00    250.31 o 
   7   1   7       75.34       76.87     31.72 o 
   8   1   7      832.95      863.16     82.68 o 
   9   1   7      186.09      166.51     34.24 o 
  10   1   7      886.90      915.10     70.63 o 
  11   1   7      274.92      320.69     39.71 o 
  12   1   7      614.51      592.06     55.50 o 
  13   1   7       44.86       27.41     30.00 o 
  14   1   7      264.12      313.08     65.88 o 
  15   1   7      185.79      185.20     48.78 o 
  16   1   7        9.07       47.25     58.78 o 
  17   1   7       11.81        1.02     43.40 o 
   1   2   7     3125.61     3216.06    241.42 o 
   2   2   7      654.17      743.69     68.75 o 
   3   2   7      588.37      591.80     79.57 o 
   4   2   7     1255.80     1287.93     89.94 o 
   5   2   7     3185.18     2853.79    289.06 o 
   6   2   7      487.80      563.71     63.92 o 
   7   2   7     2641.43     2449.38    177.60 o 
   8   2   7     1158.05     1062.77     98.67 o 
   9   2   7     4444.05     4753.74    303.05 o 
  10   2   7     1122.63     1050.04    104.10 o 
  11   2   7     1694.42     1554.36    114.00 o 
  12   2   7       40.15       56.02     76.62 o 
  13   2   7     2334.45     2186.20    137.20 o 
  14   2   7      459.08      461.88     60.74 o 
  15   2   7      603.70      735.19     75.78 o 
  16   2   7       10.83       20.39     71.75 o 
  17   2   7      366.00      372.07     66.62 o 
   1   3   7     4348.63     4219.00    282.09 o 
   2   3   7     5942.80     5848.57    376.60 o 
   3   3   7     9603.59     9333.97    574.48 o 
   4   3   7     1338.05     1267.59    101.72 o 
   5   3   7     7831.97     8155.81    470.21 o 
   6   3   7     1578.81     1487.52    153.73 o 
   7   3   7     2754.16     2390.43    238.18 o 
   8   3   7      680.59      748.01     71.65 o 
   9   3   7     2317.72     2156.70    162.96 o 
  10   3   7      155.89      134.54     40.06 o 
  11   3   7      157.48      236.32     51.29 o 
  12   3   7      945.27      947.93    106.20 o 
  13   3   7      368.78      306.13     51.03 o 
  14   3   7      105.19      125.00     41.49 o 
  15   3   7       51.26       89.82     42.86 o 
  16   3   7       66.81       45.70     48.28 o 
   1   4   7     1395.59     1426.53     94.89 o 
   2   4   7      418.00      435.30     44.66 o 
   3   4   7     4264.28     4262.69    290.79 o 
   4   4   7     1923.28     2007.54    158.60 o 
   5   4   7     1110.86     1099.08     89.72 o 
   6   4   7      404.79      595.44     89.86 o 
   7   4   7      128.89      220.86     57.38 o 
   8   4   7     3709.99     3461.66    250.20 o 
   9   4   7       84.50       93.35     34.86 o 
  10   4   7       60.12       13.70     66.58 o 
  11   4   7      220.10      143.61     48.50 o 
  12   4   7      408.78      425.19     65.78 o 
  13   4   7      278.87      327.71     59.82 o 
  14   4   7       37.58       97.53     40.94 o 
  15   4   7      199.13      227.21     55.41 o 
  16   4   7      815.80      867.15     86.26 o 
   1   5   7      271.05      262.32     34.06 o 
   2   5   7    11428.95    11332.11    669.43 o 
   3   5   7      736.74      734.14     65.82 o 
   4   5   7     1295.87     1426.61    110.05 o 
   5   5   7     3694.29     3455.36    250.56 o 
   6   5   7     4816.80     4886.96    436.30 o 
   7   5   7      625.44      597.61     97.44 o 
   8   5   7       68.09       34.98     28.81 o 
   9   5   7     1503.21     1504.62    143.45 o 
  10   5   7       49.21       54.57     37.14 o 
  11   5   7     1704.20     1635.68    140.12 o 
  12   5   7      224.39      344.23     62.27 o 
  13   5   7       75.43      130.01     73.62 o 
  14   5   7       16.94        0.00     58.46 o 
  15   5   7      416.29      297.72    101.77 o 
  16   5   7      141.02        8.66     81.20 o 
   1   6   7      334.40      359.09     45.76 o 
   2   6   7     8267.21     8344.45    507.53 o 
   3   6   7       27.52       52.97     40.60 o 
   4   6   7       55.60       83.49     26.50 o 
   5   6   7      560.94      596.59     55.40 o 
   6   6   7     2034.95     2060.23    223.02 o 
   7   6   7      634.94      527.24    103.93 o 
   8   6   7      657.87      814.13    122.34 o 
   9   6   7      436.12      500.17     93.11 o 
  10   6   7      337.19      384.33     92.02 o 
  11   6   7      195.77      191.62     74.70 o 
  12   6   7      245.96      281.48     87.69 o 
  13   6   7      506.79      387.58    108.26 o 
  14   6   7       75.85       30.31     71.45 o 
  15   6   7       53.97      165.64     88.78 o 
  16   6   7      185.90      178.63    100.68 o 
   1   7   7     3660.58     3683.89    228.50 o 
   2   7   7      256.40      287.36     41.59 o 
   3   7   7      299.94      313.14     42.36 o 
   4   7   7      654.76      614.03     66.58 o 
   5   7   7     1328.61     1357.03    164.02 o 
   6   7   7      210.15      220.80     46.55 o 
   7   7   7     1047.93     1065.30    159.15 o 
   8   7   7     3185.18     3332.31    330.20 o 
   9   7   7      890.76      919.15    142.91 o 
  10   7   7      108.99       69.29     63.87 o 
  11   7   7      574.65      544.56    113.68 o 
  12   7   7      720.27      752.42    137.49 o 
  13   7   7      134.52      200.29     86.61 o 
  14   7   7       85.18      190.54     95.27 o 
  15   7   7       88.60      231.68     94.19 o 
   1   8   7     3708.62     3633.19    332.91 o 
   2   8   7       87.83       64.64     49.80 o 
   3   8   7     1028.59     1103.77     88.89 o 
   4   8   7       61.99       70.16     30.94 o 
   5   8   7     2797.89     2723.30    199.52 o 
   6   8   7      568.39      582.32     69.14 o 
   7   8   7     1212.75     1215.79    159.15 o 
   8   8   7      282.42      264.16     82.28 o 
   9   8   7       63.19      134.25     68.21 o 
  10   8   7      410.71      391.91     97.44 o 
  11   8   7       39.13        0.00     61.71 o 
  12   8   7       72.30       85.53     76.87 o 
  13   8   7      141.30      112.59     77.95 o 
  14   8   7       48.30       92.02     87.69 o 
  15   8   7       62.15        0.00     82.28 o 
   1   9   7      766.52      850.43     86.34 o 
   2   9   7      410.79      475.79     56.63 o 
   3   9   7      815.92      813.12     78.90 o 
   4   9   7      290.19      243.92     47.07 o 
   5   9   7      620.83      666.87     66.59 o 
   6   9   7       78.88       68.75     56.30 o 
   7   9   7     2445.36     2369.86    268.49 o 
   8   9   7      429.04      574.87    110.43 o 
   9   9   7      490.46      520.74    112.59 o 
  10   9   7       28.73       80.11     73.62 o 
  11   9   7      126.55      119.09     77.95 o 
  12   9   7      240.80      179.72     87.69 o 
  13   9   7      434.73      440.63    120.17 o 
  14   9   7       31.76       90.94     86.61 o 
   1  10   7      284.25      379.52     58.88 o 
   2  10   7     5345.26     5517.16    453.08 o 
   3  10   7      456.70      542.57    107.18 o 
   4  10   7      390.42      373.81     59.77 o 
   5  10   7      144.64      182.08     45.16 o 
   6  10   7      736.73      863.22     84.78 o 
   7  10   7      492.37      624.67    113.68 o 
   8  10   7       12.34        0.00     51.97 o 
   9  10   7       42.29       79.03     66.04 o 
  10  10   7      149.86      205.70     88.78 o 
  11  10   7       55.18      119.09     85.53 o 
  12  10   7      122.59       79.03     89.86 o 
  13  10   7       50.79      102.85     86.61 o 
   1  11   7      984.22      852.87     92.22 o 
   2  11   7      372.05      410.39     61.95 o 
   3  11   7       13.68        0.00     49.26 o 
   4  11   7      558.41      530.06     74.83 o 
   5  11   7      847.19      754.90     89.09 o 
   6  11   7      218.21      205.30     51.93 o 
   7  11   7       89.73       69.29     64.96 o 
   8  11   7      966.25     1099.94    163.48 o 
   9  11   7       23.91       10.83     62.79 o 
  10  11   7       44.93        0.00     67.12 o 
  11  11   7       17.07      197.04     92.02 o 
  12  11   7      668.32      645.24    142.91 o 
   1  12   7     2779.34     2735.56    204.38 o 
   2  12   7      630.37      582.33     81.31 o 
   3  12   7     1043.09      979.39    102.48 o 
   4  12   7      487.95      618.28     78.90 o 
   5  12   7      793.50      859.25     91.19 o 
   6  12   7       88.79       77.34     44.66 o 
   7  12   7       13.73        0.00     62.79 o 
   8  12   7       79.68       29.23     67.12 o 
   9  12   7      346.25      523.99    112.59 o 
  10  12   7        6.61      113.68     87.69 o 
  11  12   7      110.32      146.15     94.19 o 
   1  13   7      322.44      358.57     63.84 o 
   2  13   7      634.93      623.23    161.85 o 
   3  13   7      509.35      496.55    108.26 o 
   4  13   7      163.02      124.06     52.41 o 
   5  13   7       14.60        0.00     41.67 o 
   6  13   7      488.92      575.56     80.75 o 
   7  13   7       16.22        0.00     67.12 o 
   8  13   7      161.44      163.48     98.52 o 
   9  13   7      178.81      226.27     92.02 o 
  10  13   7      168.50      127.75     89.86 o 
   1  14   7       37.51       14.52     75.24 o 
   2  14   7     1401.96     1543.22    325.87 o 
   3  14   7      527.57      579.85     83.18 o 
   4  14   7      358.28      449.76     73.85 o 
   5  14   7      189.55      291.51     63.84 o 
   6  14   7      894.80      781.97    103.25 o 
   7  14   7      121.05       63.87     79.03 o 
   8  14   7      260.82      482.85    113.68 o 
   9  14   7       88.05      190.54     93.11 o 
   1  15   7      363.82      489.59    176.47 o 
   2  15   7      122.48       63.42     54.41 o 
   3  15   7      420.57      504.15     79.01 o 
   4  15   7       22.15        0.00     66.04 o 
   5  15   7      115.81      175.47     67.12 o 
   6  15   7      103.53      108.75     57.70 o 
   7  15   7      142.00      305.30    103.93 o 
   1  16   7      257.80      215.95     66.06 o 
   2  16   7       55.43       40.00     53.77 o 
   3  16   7       24.48       13.98     64.42 o 
   4  16   7      192.89      180.98    116.38 o 
   5  16   7      572.61      557.96     91.25 o 
   0   0   8    10792.16    10291.41    865.02 o 
   2   0   8      969.14      985.73     75.68 o 
   4   0   8     5993.82     6500.07    520.74 o 
   6   0   8     1826.26     1921.66    177.55 o 
   8   0   8     4022.95     3783.77    373.50 o 
  10   0   8     2323.23     2666.50    276.07 o 
  12   0   8        3.12        0.00     58.46 o 
  14   0   8      434.43      403.63     71.76 o 
  16   0   8       41.44       60.63     71.45 o 
   0   1   8     2086.25     2172.82    160.23 o 
   1   1   8     3379.54     3422.77    180.19 o 
   2   1   8     1199.68     1233.57     78.36 o 
   3   1   8    13213.91    13523.42    681.68 o 
   4   1   8     5410.51     5426.35    325.35 o 
   5   1   8     1144.53     1084.84     97.22 o 
   6   1   8     2497.12     2275.15    199.74 o 
   7   1   8     4784.23     4827.00    283.24 o 
   8   1   8      150.99      174.56     45.31 o 
   9   1   8      938.22     1050.31    100.68 o 
  10   1   8     4607.17     4350.20    300.47 o 
  11   1   8      580.06      578.54     79.97 o 
  12   1   8       65.51       26.58     34.92 o 
  13   1   8      581.63      531.74     78.63 o 
  14   1   8      696.65      753.58     76.65 o 
  15   1   8      142.55      184.41     54.69 o 
  16   1   8       76.06      160.26     50.46 o 
   0   2   8      623.23      580.29     92.02 o 
   1   2   8    11974.03    11630.23    685.14 o 
   2   2   8       54.93       84.87     27.07 o 
   3   2   8      639.99      700.69     68.21 o 
   4   2   8      922.43      912.65    109.34 o 
   5   2   8     1300.65     1305.64    150.48 o 
   6   2   8      729.36      662.57    100.68 o 
   7   2   8     2520.42     2575.56    212.19 o 
   8   2   8     2148.09     2084.05    229.52 o 
   9   2   8      331.63      420.06     84.44 o 
  10   2   8      390.96      468.78     97.44 o 
  11   2   8     1319.50     1180.70    118.01 o 
  12   2   8       15.42        0.00     37.04 o 
  13   2   8      412.76      406.10     69.55 o 
  14   2   8       23.20        8.64     51.97 o 
  15   2   8      144.15      135.44     59.34 o 
  16   2   8       19.26        0.00     42.66 o 
   0   3   8     6185.46     6520.64    560.80 o 
   1   3   8     1133.98     1193.23    100.68 o 
   2   3   8      836.63      804.81     65.05 o 
   3   3   8     1074.00     1135.44     74.36 o 
   4   3   8     1731.85     1724.63    123.76 o 
   5   3   8     7937.45     6398.30    648.49 o 
   6   3   8     4180.09     4053.34    385.41 o 
   7   3   8     2221.18     2288.66    232.76 o 
   8   3   8     1215.87     1158.41    148.32 o 
   9   3   8      427.87      467.69    103.93 o 
  10   3   8      914.06      802.22    133.16 o 
  11   3   8      454.25      508.24     68.57 o 
  12   3   8      295.02      346.93     61.97 o 
  13   3   8      658.52      643.69     88.00 o 
  14   3   8      407.35      451.29    155.36 o 
  15   3   8      723.29      714.56    141.82 o 
  16   3   8       28.66       51.97     56.08 o 
   0   4   8     5297.99     5261.55    430.88 o 
   1   4   8     7635.79     7623.93    503.32 o 
   2   4   8      407.02      387.14     61.17 o 
   3   4   8     2697.27     2748.00    161.26 o 
   4   4   8     2825.80     2772.81    191.92 o 
   5   4   8       28.20       66.04     43.30 o 
   6   4   8      798.51      807.64    127.75 o 
   7   4   8       26.83        0.00     42.22 o 
   8   4   8     1406.74     1398.75    163.48 o 
   9   4   8     2349.81     2418.58    253.33 o 
  10   4   8      387.89      371.34     92.02 o 
  11   4   8      189.10      227.28     52.79 o 
  12   4   8       26.32       48.66     41.34 o 
  13   4   8      160.74      194.36     55.93 o 
  14   4   8      120.17       88.39     55.12 o 
  15   4   8       50.59       18.40     82.28 o 
  16   4   8      126.76      260.91    101.77 o 
   0   5   8     2850.95     2771.51    228.43 o 
   1   5   8     1625.68     1743.33    108.63 o 
   2   5   8       77.49      115.63     28.87 o 
   3   5   8     1222.59     1289.33    114.76 o 
   4   5   8     1015.72     1195.70     98.03 o 
   5   5   8      311.94      310.71     74.70 o 
   6   5   8     3351.13     3547.75    331.28 o 
   7   5   8     3029.09     2937.16    302.05 o 
   8   5   8       32.12        0.00     45.47 o 
   9   5   8      333.08      295.56     77.95 o 
  10   5   8      414.00      325.87     92.02 o 
  11   5   8      540.22      386.50    100.68 o 
  12   5   8       98.09      149.40     75.78 o 
  13   5   8      758.25      841.20    147.24 o 
  14   5   8      972.54     1134.59    177.55 o 
  15   5   8        1.21       87.69     89.86 o 
   0   6   8     6292.10     5821.26    514.25 o 
   1   6   8      767.51      950.80     77.98 o 
   2   6   8     1662.63     1813.79    121.12 o 
   3   6   8     2315.12     2291.10    170.51 o 
   4   6   8     4681.55     4705.69    294.94 o 
   5   6   8      852.83      801.14    128.83 o 
   6   6   8     1539.50     1836.13    216.52 o 
   7   6   8     1092.90     1016.58    150.48 o 
   8   6   8      603.48      634.42    110.43 o 
   9   6   8       99.42      162.39     66.04 o 
  10   6   8     1194.97     1023.08    154.82 o 
  11   6   8      189.38       93.11     71.45 o 
  12   6   8       56.35       92.02     75.78 o 
  13   6   8        0.53       49.80     74.70 o 
  14   6   8      298.25      201.37     96.35 o 
  15   6   8      219.08      264.16    105.01 o 
   0   7   8      897.07      810.88    115.84 o 
   1   7   8      431.77      477.53     53.97 o 
   2   7   8     1331.32     1378.76    135.87 o 
   3   7   8     1761.24     1761.38    121.14 o 
   4   7   8     3572.29     3622.96    238.75 o 
   5   7   8     1421.86     1345.70    177.55 o 
   6   7   8     1009.76     1246.10    163.48 o 
   7   7   8      265.88      238.18     74.70 o 
   8   7   8      170.07      165.64     71.45 o 
   9   7   8      303.03      245.76     81.20 o 
  10   7   8      947.62     1168.15    162.39 o 
  11   7   8      938.19      757.84    141.82 o 
  12   7   8      121.39      160.23     82.28 o 
  13   7   8      338.42      318.29    105.01 o 
  14   7   8      364.12      405.98    122.34 o 
   0   8   8     1400.48      976.53    154.82 o 
   1   8   8     4110.42     3875.81    249.92 o 
   2   8   8      105.83      148.98     38.65 o 
   3   8   8     2235.84     2326.97    173.59 o 
   4   8   8      258.47      265.39     44.40 o 
   5   8   8     1635.45     1628.26    199.20 o 
   6   8   8      236.25      294.47     79.03 o 
   7   8   8     1670.66     1496.18    202.45 o 
   8   8   8      638.56      608.43    116.92 o 
   9   8   8     1268.84     1555.73    191.62 o 
  10   8   8      123.10       75.78     70.37 o 
  11   8   8      280.83      295.56    100.68 o 
  12   8   8      174.45      192.71     90.94 o 
  13   8   8      318.58      451.45    123.42 o 
  14   8   8      236.82      257.66    101.77 o 
   0   9   8     2871.91     2842.97    261.99 o 
   1   9   8      299.22      290.53     56.26 o 
   2   9   8      468.60      569.46     70.32 o 
   3   9   8     2847.18     2763.55    198.06 o 
   4   9   8       35.98       94.54     90.40 o 
   5   9   8     2181.90     2045.07    224.10 o 
   6   9   8       59.83       70.37     61.71 o 
   7   9   8      185.80      156.98     76.87 o 
   8   9   8      167.03       53.05     62.79 o 
   9   9   8      673.78      742.68    132.08 o 
  10   9   8      360.19      319.37     98.52 o 
  11   9   8      134.27      253.33     86.61 o 
  12   9   8       16.29       60.63     83.36 o 
  13   9   8       21.53       28.15     73.62 o 
   0  10   8     4302.42     4750.55    413.56 o 
   1  10   8      165.83      171.21     59.54 o 
   2  10   8      195.54      253.89     51.27 o 
   3  10   8      626.08      596.39     77.27 o 
   4  10   8     1121.91     1126.09    105.68 o 
   5  10   8      326.87      199.20     81.20 o 
   6  10   8     1710.61     1582.79    206.78 o 
   7  10   8      612.43      721.03    124.50 o 
   8  10   8      878.95      898.58    147.24 o 
   9  10   8      167.58      142.91     77.95 o 
  10  10   8      721.41      897.49    156.98 o 
  11  10   8       19.39       90.94     77.95 o 
  12  10   8       61.67      154.82     88.78 o 
  13  10   8        2.48        0.00     74.70 o 
   0  11   8     1928.96     2244.28    239.26 o 
   1  11   8     1487.77     1428.33    121.65 o 
   2  11   8      630.14      596.41     79.97 o 
   3  11   8      153.77      116.91     48.21 o 
   4  11   8      621.30      575.38     74.40 o 
   5  11   8      255.82      277.40     65.50 o 
   6  11   8      417.56      440.63    100.68 o 
   7  11   8      266.63      365.93     93.11 o 
   8  11   8      129.50      205.70     87.69 o 
   9  11   8        8.78        3.25     66.04 o 
  10  11   8      326.31      390.83    118.01 o 
  11  11   8       44.38      124.50     94.19 o 
  12  11   8       38.12       77.95     89.86 o 
   0  12   8     1401.57     1224.45    172.14 o 
   1  12   8      318.22      419.78     69.05 o 
   2  12   8      207.50      141.19     52.43 o 
   3  12   8     1562.24     1705.40    139.58 o 
   4  12   8      619.60      822.58    194.33 o 
   5  12   8      412.63      642.00    119.09 o 
   6  12   8       11.76        0.00     61.71 o 
   7  12   8      824.22      745.93    153.73 o 
   8  12   8       57.89        6.50     70.37 o 
   9  12   8      296.30      373.50    111.51 o 
  10  12   8      162.78       14.07     85.53 o 
  11  12   8      149.15      102.85     93.11 o 
   0  13   8      126.72      135.33     75.78 o 
   1  13   8      914.00      940.93    106.11 o 
   2  13   8       74.29       60.94     54.13 o 
   3  13   8      261.88      341.07     64.66 o 
   4  13   8      254.28      308.62     64.95 o 
   5  13   8       67.03       58.46     79.03 o 
   6  13   8      366.55      334.53    101.77 o 
   7  13   8      544.26      631.17    129.91 o 
   8  13   8      201.42       36.81     79.03 o 
   9  13   8      148.62      267.41    102.85 o 
   0  14   8     1243.55     1726.78    199.20 o 
   1  14   8      454.99      437.71     88.78 o 
   2  14   8       79.26       63.44     54.41 o 
   3  14   8      173.22       66.66     49.61 o 
   4  14   8      510.22      482.26     79.34 o 
   5  14   8      216.05      155.90     96.35 o 
   6  14   8      206.83      416.81    115.84 o 
   7  14   8      180.87       86.61     97.44 o 
   8  14   8       14.88        0.00     71.45 o 
   0  15   8      286.49      219.77    100.68 o 
   1  15   8        6.46        0.00     49.27 o 
   2  15   8       13.18       15.07     48.92 o 
   3  15   8      150.98      174.58     62.39 o 
   4  15   8       70.93      129.78     61.01 o 
   5  15   8      480.30      402.74    116.92 o 
   6  15   8       60.42      313.96    108.26 o 
   0  16   8      216.91      270.66     98.52 o 
   1  16   8      119.93       83.58    126.13 o 
   2  16   8       53.26       80.59     58.56 o 
   2   0   9     8725.09     8810.35    530.45 o 
   4   0   9     1728.67     1893.51    201.37 o 
   6   0   9     4004.68     3626.79    311.80 o 
   8   0   9     1604.54     1513.51    187.29 o 
  10   0   9     1757.03     1502.68    198.12 o 
  12   0   9      123.14      208.95     82.28 o 
  14   0   9      138.35      110.43     87.69 o 
   1   1   9      568.12      578.06     46.41 o 
   2   1   9       89.17      121.10     21.38 o 
   3   1   9      609.56      782.77    153.73 o 
   4   1   9      674.37      687.12     73.44 o 
   5   1   9     1362.51     1580.42    124.40 o 
   6   1   9     1426.27     1333.67    113.66 o 
   7   1   9     1424.77     1345.27    122.09 o 
   8   1   9     3011.94     2949.40    205.92 o 
   9   1   9     2426.50     2516.64    230.06 o 
  10   1   9       32.29       33.58     39.72 o 
  11   1   9     2064.53     2199.71    303.13 o 
  12   1   9     1107.36     1129.97    114.83 o 
  13   1   9       27.08       16.24     70.37 o 
  14   1   9       59.21      217.61     93.11 o 
  15   1   9      188.68      206.78     92.02 o 
   1   2   9     2840.37     2724.73    156.52 o 
   2   2   9     1239.19     1174.65     94.15 o 
   3   2   9     4366.42     4217.90    403.82 o 
   4   2   9      929.14     1134.59    131.00 o 
   5   2   9     1385.22     1423.65    154.82 o 
   6   2   9      791.99      710.20    112.59 o 
   7   2   9      800.40      977.61    131.00 o 
   8   2   9     1365.63     1434.48    167.81 o 
   9   2   9      221.35      185.13     63.87 o 
  10   2   9      124.44      119.09     66.04 o 
  11   2   9      196.17      225.19     79.03 o 
  12   2   9      991.13     1042.57    161.31 o 
  13   2   9      104.77      163.48     86.61 o 
  14   2   9       38.66       56.30     75.78 o 
  15   2   9        5.18      124.50     85.53 o 
   1   3   9      672.68      729.11    112.59 o 
   2   3   9     1154.12     1206.13     95.12 o 
   3   3   9     3954.75     3791.34    355.10 o 
   4   3   9     3180.63     2737.95    289.06 o 
   5   3   9      275.89      264.16     69.29 o 
   6   3   9      987.54      973.28    131.00 o 
   7   3   9     3139.51     3202.40    297.72 o 
   8   3   9      551.14      637.66    108.26 o 
   9   3   9      131.81      187.29     71.45 o 
  10   3   9      120.64      142.91     67.12 o 
  11   3   9      455.52      498.01    113.68 o 
  12   3   9     1153.71     1154.08    168.89 o 
  13   3   9      552.34      754.59    135.33 o 
  14   3   9      132.71      126.67     86.61 o 
  15   3   9      220.23      233.37     67.59 o 
   1   4   9       48.89       39.52     29.23 o 
   2   4   9     4583.33     4471.82    270.97 o 
   3   4   9      456.52      536.23     64.42 o 
   4   4   9     1480.23     1452.88    162.39 o 
   5   4   9     4057.87     3879.04    395.16 o 
   6   4   9      851.35      731.85    124.50 o 
   7   4   9      818.64      946.21    131.00 o 
   8   4   9       74.71       14.07     47.64 o 
   9   4   9      897.71      919.15    147.24 o 
  10   4   9      739.31      675.56    124.50 o 
  11   4   9      818.38      793.56    138.58 o 
  12   4   9      114.58      134.25     85.53 o 
  13   4   9      152.17      302.05    101.77 o 
  14   4   9      122.78       66.04     82.28 o 
  15   4   9      243.81      258.75    105.01 o 
   1   5   9     6282.92     6178.48    378.54 o 
   2   5   9     2518.10     2498.87    167.88 o 
   3   5   9     1248.02     1376.71    104.79 o 
   4   5   9     1813.18     1829.63    190.54 o 
   5   5   9     2083.41     1946.56    219.77 o 
   6   5   9      109.46      138.58     59.54 o 
   7   5   9      317.97      274.99     81.20 o 
   8   5   9     1241.32     1384.67    179.72 o 
   9   5   9      724.28      803.31    134.25 o 
  10   5   9      259.30      201.37     77.95 o 
  11   5   9      273.78      349.69     95.27 o 
  12   5   9      567.02      898.58    150.48 o 
  13   5   9      305.46      441.71    118.01 o 
  14   5   9       89.67      166.72     97.44 o 
   1   6   9      881.01      859.92     80.34 o 
   2   6   9      440.50      405.42     74.16 o 
   3   6   9      120.89      193.77     93.65 o 
   4   6   9     1595.46     1881.60    195.95 o 
   5   6   9      817.73      688.55    112.59 o 
   6   6   9      302.04      360.51     81.20 o 
   7   6   9      910.60      992.77    141.82 o 
   8   6   9     1590.48     1802.57    227.35 o 
   9   6   9       85.38       50.88     61.71 o 
  10   6   9       61.65       17.32     55.21 o 
  11   6   9       99.42       96.35     68.21 o 
  12   6   9     2290.81     2708.72    295.56 o 
  13   6   9       49.29       59.54     87.69 o 
  14   6   9       67.68       80.11     92.02 o 
   1   7   9     1785.30     1940.79    136.41 o 
   2   7   9     5319.63     5335.28    336.06 o 
   3   7   9      260.51      299.42     49.48 o 
   4   7   9      510.49      333.45     87.69 o 
   5   7   9      351.69      457.95     93.11 o 
   6   7   9     1857.22     1961.71    237.09 o 
   7   7   9     1152.45     1191.97    167.81 o 
   8   7   9      466.36      467.69    101.77 o 
   9   7   9      239.50      172.14     79.03 o 
  10   7   9      418.67      337.78     98.52 o 
  11   7   9      635.36      652.82    124.50 o 
  12   7   9      130.80      119.09     88.78 o 
  13   7   9       94.46      146.15     88.78 o 
  14   7   9       73.74      152.65    100.68 o 
   1   8   9      688.80      854.95     83.80 o 
   2   8   9      375.20      443.54     60.83 o 
   3   8   9      177.26      143.67     40.82 o 
   4   8   9       98.15        0.00     47.64 o 
   5   8   9      443.03      397.32     94.19 o 
   6   8   9      149.96      160.23     72.54 o 
   7   8   9     1756.07     1757.10    215.44 o 
   8   8   9       61.86      106.10     67.12 o 
   9   8   9     1255.24     1309.97    187.29 o 
  10   8   9      195.82      206.78     86.61 o 
  11   8   9     1137.68     1351.11    190.54 o 
  12   8   9       56.85       16.24     80.11 o 
  13   8   9      703.99      756.75    155.90 o 
   1   9   9     2066.65     2281.10    175.30 o 
   2   9   9     1121.08     1136.95    105.51 o 
   3   9   9     1356.41     1346.97    112.15 o 
   4   9   9       72.51        0.00     49.80 o 
   5   9   9     1622.90     1656.41    219.77 o 
   6   9   9       66.38      108.26     69.29 o 
   7   9   9      993.74      941.88    159.15 o 
   8   9   9      267.86      294.47     93.11 o 
   9   9   9      733.01      854.19    148.32 o 
  10   9   9       71.11      166.72     80.11 o 
  11   9   9        4.28        0.00     71.45 o 
  12   9   9       15.76       25.98     82.28 o 
   1  10   9      276.34      266.77     55.50 o 
   2  10   9      263.04      277.73     56.63 o 
   3  10   9        6.70        0.00     39.52 o 
   4  10   9     1219.08     1361.94    184.05 o 
   5  10   9       20.70       56.30     64.96 o 
   6  10   9       58.37      229.52     82.28 o 
   7  10   9      234.25      143.99     74.70 o 
   8  10   9     1751.37     1432.31    215.44 o 
   9  10   9       95.48       57.38     84.44 o 
  10  10   9       22.58        0.00     74.70 o 
  11  10   9       31.80       55.21     80.11 o 
  12  10   9      421.39      528.32    132.08 o 
   1  11   9        2.80       35.73     42.87 o 
   2  11   9     2053.45     2039.85    164.94 o 
   3  11   9      165.83      221.03     55.18 o 
   4  11   9       73.37       79.03     68.21 o 
   5  11   9      125.75      163.48     81.20 o 
   6  11   9     1502.90     1607.69    216.52 o 
   7  11   9      102.64       76.87     77.95 o 
   8  11   9       66.90       93.11     75.78 o 
   9  11   9      155.51      103.93     90.94 o 
  10  11   9        6.64        0.00     75.78 o 
  11  11   9      146.14      133.16     88.78 o 
   1  12   9      380.92      358.24     71.99 o 
   2  12   9      522.26      489.95     84.99 o 
   3  12   9      149.89      187.79    107.18 o 
   4  12   9       54.28      155.90     77.95 o 
   5  12   9      792.47      840.12    148.32 o 
   6  12   9      236.22      308.55    100.68 o 
   7  12   9      185.26      123.42     82.28 o 
   8  12   9      114.39       82.28     83.36 o 
   9  12   9      417.15      221.94    102.85 o 
   1  13   9     1015.25     1232.71    118.26 o 
   2  13   9       62.84       23.77     50.37 o 
   3  13   9      406.06      509.39    133.70 o 
   4  13   9       82.41       55.21     74.70 o 
   5  13   9      119.68       16.24     72.54 o 
   6  13   9      125.07        0.00     81.20 o 
   7  13   9      130.95      141.82     99.60 o 
   8  13   9      154.86       93.11     93.11 o 
   1  14   9      244.65      249.98     67.67 o 
   2  14   9      198.24      155.80     66.90 o 
   3  14   9      275.11      261.48     83.36 o 
   4  14   9       25.40      172.14     92.02 o 
   5  14   9       61.55      111.51     88.78 o 
   6  14   9      125.47      129.91     93.11 o 
   1  15   9      125.53       95.91     60.00 o 
   2  15   9      174.71      176.23     68.51 o 
   3  15   9      126.27      112.99     77.95 o 
   0   0  10     1297.21     1440.97    115.84 o 
   2   0  10     2214.55     2342.80    227.35 o 
   4   0  10     4908.54     5114.31    468.78 o 
   6   0  10     4453.33     4702.91    410.31 o 
   8   0  10       80.18      149.40     68.21 o 
  10   0  10      748.09      723.19    124.50 o 
  12   0  10      598.66      744.84    134.25 o 
  14   0  10      610.17      757.84    145.07 o 
   0   1  10      350.40      421.14     77.95 o 
   1   1  10      846.99      795.41     69.02 o 
   2   1  10      393.99      410.01     50.14 o 
   3   1  10      437.19      486.88     59.92 o 
   4   1  10      744.64      774.68     76.55 o 
   5   1  10      564.69      558.83     68.78 o 
   6   1  10     1365.63     1262.48    113.68 o 
   7   1  10     1515.24     1330.39    123.99 o 
   8   1  10      663.50      617.04    122.88 o 
   9   1  10      341.01      362.13     63.92 o 
  10   1  10      986.94     1086.59    289.60 o 
  11   1  10      717.08      664.56     88.79 o 
  12   1  10       74.03       49.80     67.12 o 
  13   1  10      620.73      803.31    141.82 o 
  14   1  10      140.56      191.62     98.52 o 
   0   2  10     1746.13     1740.86    194.87 o 
   1   2  10      305.69      350.14     54.67 o 
   2   2  10      752.78      898.58    112.59 o 
   3   2  10      900.31      963.53    127.75 o 
   4   2  10     3413.28     3508.78    321.54 o 
   5   2  10     2476.84     2617.78    254.42 o 
   6   2  10     1947.01     1993.11    220.86 o 
   7   2  10      988.96     1081.54    135.33 o 
   8   2  10       30.14       69.29     57.38 o 
   9   2  10      832.70      787.07    131.00 o 
  10   2  10      436.30      516.41    109.34 o 
  11   2  10      101.08      141.82     77.95 o 
  12   2  10       61.96       60.63     73.62 o 
  13   2  10      446.52      437.38    112.59 o 
  14   2  10       22.33        0.00     70.37 o 
   0   3  10      814.69      829.29     90.94 o 
   1   3  10     3440.11     3442.48    220.46 o 
   2   3  10      494.52      520.74     87.69 o 
   3   3  10      743.10      828.21    116.92 o 
   4   3  10     4469.82     4008.95    417.89 o 
   5   3  10     2467.99     2429.41    224.10 o 
   6   3  10     1288.30     1177.89    166.72 o 
   7   3  10       78.43       95.27     58.46 o 
   8   3  10      372.45      376.75     90.94 o 
   9   3  10     1291.37     1211.45    177.55 o 
  10   3  10     1144.07     1395.50    182.96 o 
  11   3  10       69.31        0.00     62.79 o 
  12   3  10       12.25       29.23     70.37 o 
  13   3  10      105.07      191.62     98.52 o 
  14   3  10       74.89      151.57     93.11 o 
   0   4  10     1342.63     1326.21    151.57 o 
   1   4  10      785.74      804.46     97.44 o 
   2   4  10     1624.37     1820.97    177.55 o 
   3   4  10     2059.37     2212.88    213.28 o 
   4   4  10      512.98      457.95     90.94 o 
   5   4  10     2118.62     2138.18    216.52 o 
   6   4  10      306.52      332.37     81.20 o 
   7   4  10      413.94      426.55     89.86 o 
   8   4  10      460.25      467.69     99.60 o 
   9   4  10        7.50       54.13     56.30 o 
  10   4  10      476.98      500.17    112.59 o 
  11   4  10      467.13      521.82    113.68 o 
  12   4  10      171.38      168.89     82.28 o 
  13   4  10      486.29      598.69    129.91 o 
  14   4  10      141.64      123.42     98.52 o 
   0   5  10     1273.53     1425.81    151.57 o 
   1   5  10     3685.34     3565.64    240.36 o 
   2   5  10     3855.55     3924.14    244.94 o 
   3   5  10     4967.46     4603.31    435.21 o 
   4   5  10      296.53      204.62     66.04 o 
   5   5  10      114.17      108.26     57.38 o 
   6   5  10      170.70      148.32     63.87 o 
   7   5  10      209.33      200.29     69.29 o 
   8   5  10      647.77      813.05    128.83 o 
   9   5  10      173.02      127.75     72.54 o 
  10   5  10      848.53      831.45    146.15 o 
  11   5  10      792.08      800.06    142.91 o 
  12   5  10        5.84       86.61     72.54 o 
  13   5  10       96.77      159.15     92.02 o 
  14   5  10      205.62      332.37    121.25 o 
   0   6  10     3125.98     3075.73    293.39 o 
   1   6  10      598.72      664.94     74.26 o 
   2   6  10       69.92       95.51     33.82 o 
   3   6  10      270.58      205.70     68.21 o 
   4   6  10     1238.24     1203.88    169.97 o 
   5   6  10      293.09      161.31     66.04 o 
   6   6  10     1261.31     1062.05    164.56 o 
   7   6  10      901.95      751.34    134.25 o 
   8   6  10      436.75      486.10     99.60 o 
   9   6  10      458.98      552.14    111.51 o 
  10   6  10     1023.69      921.31    156.98 o 
  11   6  10       75.90       76.87     75.78 o 
  12   6  10       82.94      224.10     90.94 o 
  13   6  10       53.78      142.91     90.94 o 
   0   7  10     6969.49     7301.21    638.75 o 
   1   7  10      262.37      327.27     88.78 o 
   2   7  10      554.95      605.08     68.13 o 
   3   7  10      649.05      595.44    102.85 o 
   4   7  10     1087.57     1235.27    150.48 o 
   5   7  10      619.63      669.06    119.09 o 
   6   7  10      638.03      540.23    118.01 o 
   7   7  10       78.45      143.99     68.21 o 
   8   7  10      699.83      952.71    147.24 o 
   9   7  10     1695.76     1580.63    207.86 o 
  10   7  10      666.64      780.57    141.82 o 
  11   7  10      228.82      206.78     97.44 o 
  12   7  10       40.96       10.83     79.03 o 
  13   7  10       72.00      137.49     97.44 o 
   0   8  10     1024.45     1051.23    138.58 o 
   1   8  10      585.02      628.72     84.99 o 
   2   8  10       77.46       29.83     38.61 o 
   3   8  10     1048.78     1041.48    158.06 o 
   4   8  10      316.45      428.72     88.78 o 
   5   8  10      772.52      656.07    126.67 o 
   6   8  10      183.25      200.29     74.70 o 
   7   8  10     1198.85     1523.25    184.05 o 
   8   8  10       61.69      182.96     76.87 o 
   9   8  10      768.70      804.39    140.74 o 
  10   8  10      155.43      184.05     88.78 o 
  11   8  10      649.35      605.19    128.83 o 
  12   8  10        5.03       22.74     82.28 o 
   0   9  10      209.99      229.52     74.70 o 
   1   9  10      644.93      688.69    109.89 o 
   2   9  10        2.66       31.44     37.30 o 
   3   9  10      409.65      556.47    106.10 o 
   4   9  10      133.21      118.01     72.54 o 
   5   9  10      859.19      853.11    135.33 o 
   6   9  10      697.48      564.05    122.34 o 
   7   9  10     2162.22     2058.07    258.75 o 
   8   9  10        2.82        0.00     60.63 o 
   9   9  10      827.69      906.16    149.40 o 
  10   9  10      178.92      142.91     82.28 o 
  11   9  10      261.82      416.81    115.84 o 
   0  10  10      804.73     1011.17    141.82 o 
   1  10  10       48.65       11.17     54.67 o 
   2  10  10      679.32      750.93     89.48 o 
   3  10  10      240.80      282.56     84.44 o 
   4  10  10      757.42      895.33    147.24 o 
   5  10  10       52.71      140.74     76.87 o 
   6  10  10     1018.16      964.62    161.31 o 
   7  10  10       80.40      100.68     74.70 o 
   8  10  10      239.77      328.03    102.85 o 
   9  10  10      219.88      268.49    101.77 o 
  10  10  10      568.41      475.27    120.17 o 
   0  11  10     1925.90     2158.75    226.27 o 
   1  11  10      134.30       78.96     96.35 o 
   2  11  10      266.39      332.10     83.90 o 
   3  11  10       44.22       67.12     74.70 o 
   4  11  10      750.30      744.84    134.25 o 
   5  11  10      434.19      509.92    119.09 o 
   6  11  10      384.43      457.95    110.43 o 
   7  11  10      451.15      501.25    112.59 o 
   8  11  10      238.54       66.04     93.11 o 
   9  11  10       38.69      147.24     90.94 o 
   0  12  10      809.09      767.58    138.58 o 
   1  12  10      168.13      249.25     66.04 o 
   2  12  10       31.91       77.66     53.87 o 
   3  12  10      178.63      326.95    105.01 o 
   4  12  10      130.39      128.83     79.03 o 
   5  12  10      134.21      239.26     93.11 o 
   6  12  10       71.37       42.22     85.53 o 
   7  12  10      626.08      926.73    163.48 o 
   8  12  10       12.05       53.05     81.20 o 
   0  13  10      492.60      451.45    109.34 o 
   1  13  10      305.81      302.07    128.29 o 
   2  13  10       42.02       53.91     51.67 o 
   3  13  10      356.41      279.32    103.93 o 
   4  13  10       51.11       60.63     80.11 o 
   5  13  10      438.28      597.61    127.75 o 
   6  13  10       55.72       61.71     89.86 o 
   0  14  10      289.16      289.06    106.10 o 
   1  14  10       36.41        0.00     96.89 o 
   2  14  10       13.45       86.58     63.87 o 
   3  14  10       80.02      139.66     90.94 o 
   4  14  10       27.16        0.00     73.62 o 
   2   0  11      300.88      311.80     64.96 o 
   4   0  11     1068.59     1263.42    154.82 o 
   6   0  11      680.30      735.10    122.34 o 
   8   0  11     1933.66     2203.14    237.09 o 
  10   0  11      223.25      400.57     97.44 o 
  12   0  11     1466.10     1635.84    216.52 o 
   1   1  11     2032.35     2185.82    172.14 o 
   2   1  11     2041.15     2294.08    232.76 o 
   3   1  11     2565.35     2484.62    245.76 o 
   4   1  11      162.98      118.48     38.25 o 
   5   1  11     1859.24     1953.59    174.84 o 
   6   1  11     1114.49     1170.27    110.99 o 
   7   1  11       56.82      105.48     41.67 o 
   8   1  11      584.45      641.77    104.47 o 
   9   1  11      546.31      624.14     82.68 o 
  10   1  11       98.79       85.41     71.99 o 
  11   1  11      220.73      181.88     81.20 o 
  12   1  11      148.40      212.19     85.53 o 
  13   1  11       42.97      239.26     90.94 o 
   1   2  11       94.67       93.11     49.80 o 
   2   2  11      344.34      377.84     77.95 o 
   3   2  11     1232.43     1386.84    152.65 o 
   4   2  11      125.48      106.10     54.13 o 
   5   2  11      837.74      820.63    125.58 o 
   6   2  11      976.45      849.86    131.00 o 
   7   2  11     1180.89     1410.66    176.47 o 
   8   2  11      183.63      166.72     75.78 o 
   9   2  11      578.13      516.41    121.25 o 
  10   2  11      171.43      182.96     75.78 o 
  11   2  11      641.24      756.75    135.33 o 
  12   2  11       33.44        0.00     71.45 o 
  13   2  11       76.37      214.36     93.11 o 
   1   3  11     3182.52     2928.49    326.95 o 
   2   3  11     3490.46     3143.94    319.37 o 
   3   3  11     1305.65     1377.10    143.99 o 
   4   3  11      119.65      124.50     61.71 o 
   5   3  11      350.12      394.07     90.94 o 
   6   3  11       41.52       11.91     54.13 o 
   7   3  11      951.52     1185.47    150.48 o 
   8   3  11      230.31      267.41     82.28 o 
   9   3  11       91.06       30.31     66.04 o 
  10   3  11      206.96      198.12     87.69 o 
  11   3  11      193.19      218.69     86.61 o 
  12   3  11      375.88      344.27    109.34 o 
  13   3  11       55.14      154.82     89.86 o 
   1   4  11      907.22      865.02    119.09 o 
   2   4  11       76.15      138.58     55.21 o 
   3   4  11     1714.92     1739.77    191.62 o 
   4   4  11     1983.65     2054.82    211.11 o 
   5   4  11      815.96      768.66    123.42 o 
   6   4  11       66.91       25.98     50.88 o 
   7   4  11      101.98      158.06     72.54 o 
   8   4  11      512.44      474.19    107.18 o 
   9   4  11      184.66      190.54     76.87 o 
  10   4  11      353.82      266.33     94.19 o 
  11   4  11       94.13      238.18     92.02 o 
  12   4  11      460.28      396.24    124.50 o 
  13   4  11        3.70       42.22     83.36 o 
   1   5  11     1366.29     1612.03    184.05 o 
   2   5  11      923.10     1171.40    150.48 o 
   3   5  11      245.55      281.48     69.29 o 
   4   5  11     1210.41     1172.48    159.15 o 
   5   5  11     1341.23     1247.18    163.48 o 
   6   5  11      268.00      241.42     76.87 o 
   7   5  11      211.84      172.14     74.70 o 
   8   5  11      601.52      555.39    108.26 o 
   9   5  11      895.98      913.73    149.40 o 
  10   5  11       41.58       37.89     68.21 o 
  11   5  11      124.72      169.97     88.78 o 
  12   5  11      544.98      624.67    137.49 o 
   1   6  11      401.32      476.35     84.44 o 
   2   6  11     4508.78     4307.76    399.49 o 
   3   6  11       20.80        0.00     48.72 o 
   4   6  11      165.41      167.81     67.12 o 
   5   6  11       61.06      128.83     67.12 o 
   6   6  11      253.12      291.23     84.44 o 
   7   6  11      389.59      491.51     98.52 o 
   8   6  11       37.70       33.56     63.87 o 
   9   6  11      393.25      375.67    101.77 o 
  10   6  11      512.87      549.97    118.01 o 
  11   6  11      221.24       95.27     88.78 o 
  12   6  11       72.78      171.05     87.69 o 
   1   7  11      219.12      355.10     81.20 o 
   2   7  11      464.97      443.88     94.19 o 
   3   7  11      264.26      198.12     79.03 o 
   4   7  11      688.68      718.86    120.17 o 
   5   7  11       69.08       41.14     55.21 o 
   6   7  11      251.87      263.08     79.03 o 
   7   7  11      319.72      319.37     92.02 o 
   8   7  11     1065.01     1134.59    168.89 o 
   9   7  11      436.04      333.45     97.44 o 
  10   7  11       26.03       21.65     77.95 o 
  11   7  11      427.97      311.80    107.18 o 
   1   8  11     1426.20     1617.44    181.88 o 
   2   8  11      119.97       28.15     55.21 o 
   3   8  11     1035.09     1174.65    160.23 o 
   4   8  11       58.32       73.62     64.96 o 
   5   8  11     1360.69     1634.76    197.04 o 
   6   8  11      727.87      732.94    127.75 o 
   7   8  11      733.95      749.17    138.58 o 
   8   8  11      563.84      595.44    123.42 o 
   9   8  11      126.73       15.16     72.54 o 
  10   8  11       34.69      179.72     89.86 o 
  11   8  11       23.50      141.82     93.11 o 
   1   9  11      672.51      623.59    114.76 o 
   2   9  11       25.76        0.00     56.30 o 
   3   9  11      144.77      213.28     81.20 o 
   4   9  11      396.01      439.54    106.10 o 
   5   9  11      428.74      429.80    101.77 o 
   6   9  11       78.28      165.64     77.95 o 
   7   9  11      463.94      565.13    115.84 o 
   8   9  11      239.25      192.71     90.94 o 
   9   9  11      305.70      538.06    123.42 o 
  10   9  11       59.18      153.73     93.11 o 
   1  10  11      300.79      289.06     92.02 o 
   2  10  11     1056.44     1097.78    169.97 o 
   3  10  11       30.47      163.48     74.70 o 
   4  10  11      302.25      192.71     92.02 o 
   5  10  11      306.58      161.31     84.44 o 
   6  10  11     1302.19     1673.73    213.28 o 
   7  10  11      127.88      189.46     79.03 o 
   8  10  11       91.16      226.27     93.11 o 
   9  10  11       33.51       20.57     75.78 o 
   1  11  11      244.04      243.59     88.78 o 
   2  11  11       12.26        0.00     62.79 o 
   3  11  11      249.38      152.65     83.36 o 
   4  11  11      465.81      448.21    107.18 o 
   5  11  11      119.33      244.67     92.02 o 
   6  11  11       50.63        0.00     76.87 o 
   7  11  11       63.53       82.28     86.61 o 
   8  11  11      654.79      700.46    147.24 o 
   1  12  11      643.99      807.64    145.07 o 
   2  12  11      459.82      555.39    116.92 o 
   3  12  11      178.12      146.15     86.61 o 
   4  12  11        1.44       35.73     83.36 o 
   5  12  11      223.05      338.86    108.26 o 
   6  12  11       43.60      154.82     90.94 o 
   1  13  11      112.66       30.31     95.27 o 
   2  13  11      211.75      254.42    101.77 o 
   3  13  11       80.35      159.15     94.19 o 
   4  13  11        0.61        0.00     68.21 o 
   2   0  12      207.63      171.05     60.63 o 
   4   0  12     2245.16     2228.04    240.34 o 
   6   0  12      521.31      454.70     98.52 o 
   8   0  12       25.65        0.00     56.30 o 
  10   0  12     3256.63     3947.24    369.17 o 
  12   0  12        3.92      105.01     85.53 o 
   1   1  12      800.05      796.81    111.51 o 
   2   1  12      458.93      502.34     92.02 o 
   3   1  12     2177.88     2202.05    230.60 o 
   4   1  12     3560.26     3443.82    350.77 o 
   5   1  12      863.86      721.03    127.75 o 
   6   1  12      227.86      281.48     87.69 o 
   7   1  12      221.80      194.87     76.87 o 
   8   1  12      645.85      793.56    137.49 o 
   9   1  12       15.95       25.98     67.12 o 
  10   1  12       77.05       43.30     66.04 o 
  11   1  12       99.60       80.11     82.28 o 
  12   1  12      122.65      152.65     87.69 o 
   1   2  12      795.92      718.86    111.51 o 
   2   2  12      877.87      878.01    122.34 o 
   3   2  12     1867.65     1817.72    213.28 o 
   4   2  12       18.18       24.90     48.72 o 
   5   2  12      177.53      155.90     70.37 o 
   6   2  12      126.84       80.11     67.12 o 
   7   2  12      418.68      358.35     93.11 o 
   8   2  12      619.61      532.65    116.92 o 
   9   2  12      379.39      374.59    103.93 o 
  10   2  12       27.18       35.73     68.21 o 
  11   2  12      693.12      887.75    151.57 o 
  12   2  12      168.11      123.42     84.44 o 
   1   3  12     1203.47     1266.67    154.82 o 
   2   3  12      277.54      361.60     80.11 o 
   3   3  12     1593.16     1709.46    199.20 o 
   4   3  12     1337.16     1409.57    168.89 o 
   5   3  12     1732.45     1796.07    206.78 o 
   6   3  12      118.60       95.27     66.04 o 
   7   3  12      251.62      474.19    102.85 o 
   8   3  12       51.55       45.47     69.29 o 
   9   3  12      105.20      179.72     76.87 o 
  10   3  12      604.87      580.29    127.75 o 
  11   3  12      118.81      107.18     84.44 o 
  12   3  12       50.93        0.00     80.11 o 
   1   4  12     1318.29     1357.61    154.82 o 
   2   4  12      304.67      291.23     76.87 o 
   3   4  12      224.88      294.47     79.03 o 
   4   4  12      375.25      402.74     94.19 o 
   5   4  12        7.41        4.33     51.97 o 
   6   4  12     1945.35     1927.07    218.69 o 
   7   4  12       17.87        0.00     57.38 o 
   8   4  12      128.84      172.14     82.28 o 
   9   4  12      272.54      362.68    100.68 o 
  10   4  12      179.79      347.52     97.44 o 
  11   4  12      361.12      260.91    101.77 o 
  12   4  12      171.32      342.11    112.59 o 
   1   5  12        6.08       86.61     53.05 o 
   2   5  12      101.02      173.22     64.96 o 
   3   5  12      613.95      461.20     96.35 o 
   4   5  12     1107.62     1111.85    160.23 o 
   5   5  12      428.55      504.50     99.60 o 
   6   5  12      436.44      427.64    100.68 o 
   7   5  12      708.22      870.43    138.58 o 
   8   5  12      134.36      107.18     77.95 o 
   9   5  12       71.46        0.00     63.87 o 
  10   5  12       30.56        7.58     88.78 o 
  11   5  12      271.18      307.46    109.34 o 
   1   6  12      505.94      569.46    102.85 o 
   2   6  12       32.11       63.87     54.13 o 
   3   6  12      121.15      131.00     69.29 o 
   4   6  12     1110.62     1269.92    163.48 o 
   5   6  12       40.31       45.47     59.54 o 
   6   6  12      105.97      217.61     81.20 o 
   7   6  12      588.14      762.17    132.08 o 
   8   6  12        0.46        0.00     66.04 o 
   9   6  12      372.90      410.31    112.59 o 
  10   6  12      517.05      365.93    116.92 o 
  11   6  12       92.28      108.26     90.94 o 
   1   7  12      357.60      558.63     98.52 o 
   2   7  12       41.82      112.59     60.63 o 
   3   7  12      416.93      533.73    107.18 o 
   4   7  12      743.80      752.42    125.58 o 
   5   7  12      428.89      448.21    101.77 o 
   6   7  12      313.95      365.93     96.35 o 
   7   7  12      177.17      162.39     77.95 o 
   8   7  12       79.66      167.81     84.44 o 
   9   7  12       40.91      163.48     85.53 o 
  10   7  12      389.45      457.95    123.42 o 
   1   8  12      477.99      697.21    119.09 o 
   2   8  12      229.22      329.12     95.27 o 
   3   8  12      444.35      465.53    100.68 o 
   4   8  12       64.31       45.47     61.71 o 
   5   8  12      461.41      320.46     96.35 o 
   6   8  12       11.70        0.00     60.63 o 
   7   8  12      237.91      139.66     84.44 o 
   8   8  12      125.66      143.99     82.28 o 
   9   8  12      229.85      338.86    112.59 o 
   1   9  12      576.33      742.68    133.16 o 
   2   9  12       84.70      107.18     73.62 o 
   3   9  12      276.65      407.07     98.52 o 
   4   9  12      119.43      122.34     76.87 o 
   5   9  12      440.14      477.44    113.68 o 
   6   9  12      219.03      224.10     93.11 o 
   7   9  12      316.90      389.74    103.93 o 
   8   9  12       24.85        1.08     71.45 o 
   1  10  12       74.20      218.69     83.36 o 
   2  10  12      206.43      245.76     90.94 o 
   3  10  12      271.88      380.00    109.34 o 
   4  10  12      398.96      473.11    123.42 o 
   5  10  12       65.24       77.95     76.87 o 
   6  10  12       15.74      174.30     81.20 o 
   7  10  12        8.25       43.30     74.70 o 
   1  11  12       35.57       87.69     74.70 o 
   2  11  12      186.32      184.05     88.78 o 
   3  11  12      672.29      772.99    149.40 o 
   4  11  12      101.01      172.14     89.86 o 
   5  11  12        1.33        0.00     70.37 o 
   1  12  12      304.09      317.21    109.34 o 
   2  12  12       11.17        0.00     72.54 o 
   3  12  12      164.05       75.78     88.78 o 
   4   0  13      708.47      774.08    116.92 o 
   6   0  13      343.88      485.01    102.85 o 
   8   0  13      233.42      300.97     93.11 o 
  10   0  13      566.36      767.58    141.82 o 
   3   1  13      280.63      175.38     72.54 o 
   4   1  13      380.73      363.76     88.78 o 
   5   1  13      505.07      592.19    114.76 o 
   6   1  13      207.68      213.28     80.11 o 
   7   1  13      178.83      174.30     83.36 o 
   8   1  13      136.03      217.61     85.53 o 
   9   1  13      321.76      516.41    115.84 o 
  10   1  13      100.37       97.44     81.20 o 
  11   1  13       71.03      101.77     85.53 o 
   2   2  13      159.82      150.48     62.79 o 
   3   2  13     1368.94     1376.01    166.72 o 
   4   2  13      387.31      475.27     96.35 o 
   5   2  13     1635.10     1578.46    198.12 o 
   6   2  13      435.40      383.25     98.52 o 
   7   2  13       67.64       35.73     63.87 o 
   8   2  13      121.39      203.53     87.69 o 
   9   2  13      412.19      479.60    114.76 o 
  10   2  13       11.80       75.78     73.62 o 
  11   2  13       19.32        0.00     74.70 o 
   2   3  13      896.50     1016.58    136.41 o 
   3   3  13      490.87      489.35     97.44 o 
   4   3  13      241.76      384.33     90.94 o 
   5   3  13       71.79       28.15     66.04 o 
   6   3  13       31.76       32.48     66.04 o 
   7   3  13      218.37      293.39     90.94 o 
   8   3  13      211.29      304.22     92.02 o 
   9   3  13      530.97      383.25    113.68 o 
  10   3  13      244.75      283.65    102.85 o 
   2   4  13     1566.89     1497.27    190.54 o 
   3   4  13      134.20      102.85     66.04 o 
   4   4  13      364.61      441.71    100.68 o 
   5   4  13       54.02        0.00     61.71 o 
   6   4  13     1079.79     1120.51    166.72 o 
   7   4  13      198.01      253.33     93.11 o 
   8   4  13      240.94      266.33     99.60 o 
   9   4  13       53.23       28.15     82.28 o 
  10   4  13        2.66       25.98     73.62 o 
   2   5  13      762.33      855.27    125.58 o 
   3   5  13      464.82      512.08     98.52 o 
   4   5  13       10.65       19.49     62.79 o 
   5   5  13      588.93      557.55    112.59 o 
   6   5  13      140.14      123.42     72.54 o 
   7   5  13      135.46      230.60     85.53 o 
   8   5  13      594.83      613.85    134.25 o 
   9   5  13      148.79      167.81     84.44 o 
  10   5  13        1.39       49.80     86.61 o 
   2   6  13      362.11      369.17     92.02 o 
   3   6  13      270.16      357.27     88.78 o 
   4   6  13       98.39       73.62     73.62 o 
   5   6  13      330.04      334.53     97.44 o 
   6   6  13      150.59      203.53     88.78 o 
   7   6  13       26.50        0.00     69.29 o 
   8   6  13      263.53      289.06     98.52 o 
   9   6  13       63.24      138.58     79.03 o 
   2   7  13      361.72      481.77    100.68 o 
   3   7  13      545.46      716.70    125.58 o 
   4   7  13       29.44       76.87     68.21 o 
   5   7  13      481.67      351.85    107.18 o 
   6   7  13      433.94      562.96    122.34 o 
   7   7  13       34.44       87.69     74.70 o 
   8   7  13       32.34       35.73     77.95 o 
   2   8  13      206.77      217.61     75.78 o 
   3   8  13       92.11      178.63     73.62 o 
   4   8  13       53.93       31.40     69.29 o 
   5   8  13      196.96      226.27     92.02 o 
   6   8  13       44.41      105.01     79.03 o 
   7   8  13      307.62      511.00    119.09 o 
   2   9  13      411.70      360.51    106.10 o 
   3   9  13        0.96        0.00     66.04 o 
   4   9  13       13.23        0.00     82.28 o 
   5   9  13       38.89      120.17     82.28 o 
   6   9  13       52.55       53.05     74.70 o 
   2  10  13       82.55       23.82     70.37 o 
   3  10  13      159.77      166.72     89.86 o 
   4  10  13      248.60      403.82    105.01 o 
   4   1  14      114.34      165.64     75.78 o 
   5   1  14       42.04      114.76     70.37 o 
   6   1  14      112.22      223.02     79.03 o 
   7   1  14       85.15        0.00     72.54 o 
   8   1  14      106.17      256.58     94.19 o 
   9   1  14       82.10      124.50     86.61 o 
   4   2  14        1.71       17.32     61.71 o 
   5   2  14      345.71      343.19     98.52 o 
   6   2  14       35.47       35.73     63.87 o 
   7   2  14      336.19      421.14    108.26 o 
   8   2  14      200.50      335.61     98.52 o 
   9   2  14       32.36       73.62     83.36 o 
   4   3  14      363.05      437.38    103.93 o 
   5   3  14       30.66       42.22     71.45 o 
   6   3  14      388.68      378.92    101.77 o 
   7   3  14      191.58      158.06     81.20 o 
   8   3  14       92.05      105.01     80.11 o 
   9   3  14      396.36      423.31    116.92 o 
   4   4  14     1680.80     1799.32    216.52 o 
   5   4  14      221.17      186.21     85.53 o 
   6   4  14       92.93      118.01     74.70 o 
   7   4  14       24.17       80.11     76.87 o 
   8   4  14      174.83      109.34     93.11 o 
   4   5  14      150.05      122.34     77.95 o 
   5   5  14       16.62      128.83     79.03 o 
   6   5  14       79.34      211.11     90.94 o 
   7   5  14      299.89      500.17    118.01 o 
   8   5  14       95.26       35.73     83.36 o 
   4   6  14      148.47      368.09     99.60 o 
   5   6  14       74.74       55.21     70.37 o 
   6   6  14      411.95      503.42    120.17 o 
   7   6  14      218.85      188.38     97.44 o 
   4   7  14      228.77      322.62     99.60 o 
   5   7  14      274.08      485.02    116.92 o 
   6   7  14       34.56       33.56     80.11 o 
   4   8  14       56.90      121.25     84.44 o 
   6   1  15      150.26      164.56     90.94 o 
   7   1  15       15.19      198.12     83.36 o 
   6   2  15       96.10      249.00     92.02 o 
   5   3  15       35.99       87.69     80.11 o 
   6   3  15      154.80      233.85     83.36 o 
   5   4  15      189.23      307.46     99.60 o 
                                                 
